# Supplementary material for: Txnip regulates the Oct4-mediated pluripotency circuitry via metabolic changes upon differentiation
Source: Cell Mol Life Sci. 2024 Mar 15;81(1):142. doi: 10.1007/s00018-024-05161-y (PMC10940461; doi:10.1007/s00018-024-05161-y)
Supplement: Supplementary file 2 — Supplementary file2 (XLSX 547 KB) [file 18_2024_5161_MOESM2_ESM.xlsx]

## Sheet: 1
Gene symbol	MEF_WT	MEF_KO	iPS_WT	iPS_WT	iPS_KO	iPS_KO	EB_WT	EB_WT	EB_KO	EB_KO
1010001N08Rik	0.108093	0.530353	-0.359166	-0.33067	-0.564558	-0.346707	0.277817	1.81395	-0.564558	-0.564558
1700003F12Rik	-0.725518	-0.311778	-0.351241	0.049927	-0.991252	-0.631178	0.957019	0.88684	0.075154	1.04203
2610307P16Rik	0.047828	0.461678	-0.2952	-0.123794	-1.45858	-0.99941	0.769585	0.800918	0.305311	0.491664
2610528A11Rik	-0.619868	0.12148	-0.940642	-0.940642	-0.940642	-0.732749	2.67466	2.51209	-0.193039	-0.940642
3110021A11Rik	-0.238131	-0.705731	0.399025	0.048096	-1.1504	-0.398506	0.588586	0.953603	0.614713	-0.111259
3632451O06Rik	-1.77384	-1.34299	-0.521922	-0.546846	-0.118489	-0.001066	1.52522	1.49255	0.423454	0.863928
4930512M02Rik	-0.719706	-0.303634	-0.576006	0.059884	0.683902	-0.338967	0.969064	0.370555	-1.19894	1.05384
4930549G23Rik	-0.863391	0.151678	-0.207124	-0.332322	0.06867	-0.101255	0.725893	0.091177	-0.863391	1.33007
4930557K07Rik	-0.039874	0.003981	-0.583864	-0.583864	0.076973	0.850697	2.02754	-0.583864	-0.583864	-0.583864
4930563F08Rik	-0.679145	-0.679145	-0.679145	0.186378	-0.679145	0.414416	0.482421	1.80706	0.505453	-0.679145
4931406H21Rik	0.791817	0.527913	-0.923818	-1.25953	-0.379278	-0.807919	1.01426	1.32705	-0.418932	0.128434
6330403K07Rik	-1.11216	-1.05448	-0.024606	-0.385413	-1.27001	-0.558284	2.27985	2.04462	0.145693	-0.065216
9430069I07Rik	-0.328426	-0.328426	-0.070209	0.422609	-0.328426	-0.328426	-0.328426	1.94658	-0.328426	-0.328426
A2m	-1.53267	-1.55101	-0.234205	-0.204865	-1.03488	0.570134	1.55438	1.88197	0.138463	0.41268
A930005H10Rik	-0.310225	-0.480973	0.577427	0.656819	-0.546627	-0.085284	0.595265	1.88704	-0.509464	-1.78398
AW551984	0.087702	0.569434	-0.604459	-0.138385	-0.501748	-0.426043	1.18354	1.25874	-0.686821	-0.741963
Acsl3	-0.936137	-1.17881	-0.662595	-0.311872	-0.031876	-0.097016	1.25981	1.13563	-0.036076	0.858949
Actc1	-0.616031	-0.298727	0.456418	0.222316	-0.616031	-0.426997	1.00315	1.50797	-0.616031	-0.616031
Adamts15	-0.853864	-0.748822	0.416965	0.161229	-0.700896	-0.376736	1.23959	1.3945	-0.344403	-0.187563
Adamts9	-1.19703	-0.444223	-0.14243	-0.345293	-0.621628	-0.299083	1.5868	1.75166	-0.420187	0.131419
Adap2	-0.604779	-0.540774	0.008668	-0.077033	-1.45335	0.172049	0.91822	0.335008	1.47036	-0.228371
Adgrl2	0.166786	0.306698	0.581993	0.659289	-0.572517	-1.35119	0.376701	0.810865	-0.982349	0.003727
Afap1l1	-1.11589	-0.660446	0.131899	0.170763	-0.11332	-0.451618	0.877872	1.3613	-0.458676	0.258123
Aldoc	-1.87331	-1.72207	0.220759	-0.156244	-0.020947	-0.586532	1.67945	1.73181	0.165485	0.561594
Alox15	-1.20999	-1.20999	0.204142	-0.180718	-0.931414	-0.87657	2.02971	1.86263	0.078069	0.234143
Alx3	0.680936	0.322736	0.101398	0.005234	-0.30987	-1.3217	1.41414	1.38512	-1.44999	-0.828001
Amelx	-0.813301	-0.798048	1.54895	0.934232	-0.988347	-0.988347	1.93765	1.1439	-0.988347	-0.988347
Amigo2	-0.329604	-0.544734	0.42011	0.45318	-1.15881	-0.049813	0.962213	1.00294	-0.333199	-0.422275
Amot	0.395181	0.485642	-0.952093	-0.961537	-2.2293	-1.58186	3.16788	3.33975	-1.16826	-0.49541
Angpt1	-0.36505	-0.366277	-0.529924	-0.520328	-0.598938	-0.542355	2.15702	1.96373	-0.598938	-0.598938
Ankrd37	-0.849899	-1.83983	-1.60521	-1.95162	-1.69686	-0.284505	1.41143	1.53441	2.69023	2.59185
Ap3b2	-1.03608	-1.06182	-0.119207	-0.227509	-0.520797	-0.663465	0.218547	1.22772	1.69499	0.487607
Apcdd1	0.345118	0.15159	-0.453351	-0.727007	-1.00077	-0.004708	1.55263	1.35377	-1.10277	-0.114492
Aplnr	-0.560388	-0.643091	-0.557666	-0.643091	-0.610285	-0.643091	2.23249	2.31872	-0.499044	-0.394556
Arap3	-0.617809	-0.399923	0.552042	0.396858	-0.764387	-1.21522	1.138	1.41875	-0.595204	0.086903
Arhgap18	0.183237	0.484692	-0.188882	-0.152854	-0.65302	-1.23493	0.894348	0.696401	-0.224133	0.195147
Arhgap28	-0.365502	-0.353327	-0.456408	-0.429093	-0.62868	-0.464088	1.52974	1.43413	-0.339488	0.072722
Arhgap6	-1.25273	-1.07156	2.30318	2.54573	-2.22102	-1.98856	2.78742	2.705	-1.79138	-2.01608
Arid3a	0.25403	0.343422	-0.412796	-0.577358	-0.26698	-0.913149	0.96353	1.26637	-0.553324	-0.103742
Asb4	-0.348264	-0.284008	-0.864356	-0.926478	-0.753991	-0.647899	2.50942	2.67284	-0.926478	-0.430783
Atat1	0.373177	0.54939	-0.028323	-0.277425	-0.628348	-0.240168	0.778489	0.789188	-1.26262	-0.053363
Atp10d	-1.01453	-0.950447	0.415343	0.619153	-0.448937	-0.785311	1.15615	1.3795	-0.21629	-0.154632
Axin2	-1.40366	-1.55064	0.976008	0.591291	-0.777338	-0.638278	1.60183	1.43974	-0.196459	-0.042494
Bace2	-0.04489	0.349618	-0.579888	-0.572956	-0.6023	-0.568812	1.65555	1.50806	-0.633695	-0.510691
Bambi	0.68393	0.574714	-0.641502	-0.911284	-0.77711	-0.838284	2.21846	2.086	-0.871262	-1.52366
Barx1	-0.391677	-0.460925	0.427507	0.18013	-0.026368	-1.05069	0.59363	1.00555	-0.0991	-0.178056
Bend5	-1.05528	-1.00867	0.119561	-0.169895	-0.206021	-0.492799	1.10143	1.09425	0.268505	0.348909
Bhlhe40	-0.072278	-0.077732	0.297957	0.103444	0.533588	-1.78452	0.425405	0.360831	-0.149191	0.362498
Bmf	-1.33505	-1.39451	-0.829324	-1.07759	0.153986	0.066542	1.63771	1.82935	0.657868	0.291018
Bmp2	-0.818246	-0.779357	0.217442	0.244113	-0.920318	-0.918908	2.61138	2.27014	-0.953124	-0.953124
Bmp4	-0.703892	-0.427665	-0.566943	-0.797717	0.600106	0.416867	1.59516	1.98469	-1.02466	-1.07595
Bnip3	-0.831874	-1.03112	-1.52626	-1.14714	-1.89543	-0.682699	1.85806	1.71785	1.62752	1.9111
Bves	0.506629	0.460401	-0.69137	-0.424282	-0.468315	-0.448579	1.51218	1.56605	-1.00636	-1.00636
C430049B03Rik	-0.192776	0.001393	-1.07898	-0.955721	-1.47412	-1.05661	3.09381	3.08058	-0.812975	-0.604598
Cables1	-0.996102	-1.26155	-0.509108	-0.727592	0.26006	-0.495086	1.14961	1.14588	0.332176	1.10171
Cadm1	-1.97696	-1.60856	0.352961	0.52782	-0.635992	0.167047	1.6354	1.81202	-0.00687	-0.26687
Calcrl	0.493361	0.472985	0.071858	0.486748	-0.722594	-1.00372	1.28683	1.14732	-1.01244	-1.22033
Capn6	-0.064054	0.128271	-1.47022	-1.46074	-1.45804	-1.32791	3.69345	3.9046	-0.519323	-1.42604
Car12	-0.882752	-0.814117	-0.004575	0.152301	-1.11938	0.212135	0.93499	0.908349	1.31071	-0.697658
Car14	-0.519341	-0.052488	-0.845689	-0.898976	-0.174803	-0.813849	0.702593	0.723764	0.729516	1.14927
Casd1	0.464897	0.612408	-1.16116	-0.560569	-0.213207	-0.654901	1.12	1.26832	-0.989639	0.113857
Cbx2	-0.724523	-0.955425	-0.066965	-0.411341	-0.611427	0.371696	0.854826	1.09479	0.746092	-0.29772
Ccdc8	0.332453	0.496459	-0.294671	-0.86225	-0.974107	-0.793619	1.35	1.36312	-0.487528	-0.12986
Ccng2	0.48131	0.719594	-0.816922	-0.539591	-1.18738	-1.02781	1.44498	1.27818	-0.198996	-0.153358
Ccr7	-0.515822	-0.515822	-0.406127	-0.278258	-0.515822	-0.448183	1.22963	1.53972	-0.01604	-0.073277
Cd209c	-0.9278	-1.038	0.454334	0.564799	0.163552	-1.21922	0.661388	1.02379	-0.063672	0.380828
Cd24a	0.730998	0.491343	-0.607388	-0.107881	-0.419029	-0.631934	1.64765	1.63332	-1.89739	-0.839685
Cd34	-0.954412	-0.84652	0.480356	0.638993	-0.812474	-0.35197	1.26061	1.22237	-0.168901	-0.468055
Cda	-0.374483	-0.477177	-0.493466	-0.795639	-0.44854	-0.795639	0.969896	0.633575	-0.103212	1.88468
Cdh5	-0.575364	-0.519708	-0.573946	-0.599683	-0.281222	-0.568288	1.61071	2.12191	-0.599683	-0.014721
Cdkn1c	-0.668421	-0.259758	0.194528	-0.203028	0.744168	-2.20788	1.22722	1.44579	-0.72827	0.455648
Cdx2	-1.43438	-1.43438	0.169219	0.121929	-0.943807	-1.31668	3.10881	3.16113	-0.98442	-0.44742
Chst15	0.105685	0.433861	-0.550113	-0.389408	-1.39553	-1.2615	1.62713	1.72068	-0.646616	0.355816
Cldn5	-1.27514	-1.27514	-0.300609	-0.559684	-1.09754	-0.116155	2.04303	2.33651	0.479322	-0.234597
Cnksr2	-0.984701	-0.962354	0.138659	0.004704	-0.331473	0.365383	1.41183	1.33385	-0.464508	-0.511389
Col22a1	-0.810432	-0.616751	0.372334	-0.049619	-0.628884	-0.318701	0.878053	1.43342	-0.050435	-0.208981
Col23a1	-0.678387	-0.616547	-0.626672	-0.605242	-0.654885	-0.747131	2.07435	2.20318	-0.48065	0.131974
Copg2	-0.729991	-0.673458	-0.975327	-0.364371	-0.149771	-0.173059	1.52129	1.62656	-0.221316	0.139447
Cox4i2	-0.908293	-0.862725	0.569149	0.519443	-1.12064	-0.033566	2.45691	1.6353	-0.736584	-1.51899
Cpm	-0.722359	-0.404855	-0.869169	-0.650834	0.567228	-0.153089	1.13985	1.20425	-0.082218	-0.028799
Crispld1	-1.12531	-0.899113	0.466211	0.776849	-0.543062	0.302866	1.20079	1.09592	-0.640882	-0.63426
Csrp2	-0.839225	-1.4441	-0.287666	-0.537694	0.03455	-0.142442	1.36347	1.31183	0.506214	0.035068
Cxcl1	-0.54356	-0.240595	0.656133	0.910001	-1.08458	-1.08458	1.95386	1.60248	-1.08458	-1.08458
Cxcl10	-0.105882	-0.272355	0.853229	0.65711	-1.30636	-0.550203	0.88052	0.92376	0.350877	-1.43069
Cxcr4	-1.63884	-1.21008	-1.25007	-0.500685	0.707188	-0.0219	1.73198	1.59369	0.360907	0.227813
Cygb	-0.504885	-0.500693	0.220843	-0.066597	-0.349806	-0.493733	0.843938	1.53411	-0.134252	-0.548929
Cyp26a1	-1.22796	-1.22796	-0.360065	-0.700891	-0.90488	-0.523975	3.01105	3.16909	-0.68992	-0.54449
Cyp51	0.621028	0.509304	-1.08307	-0.679803	-0.453216	-0.967733	1.09682	0.927402	-0.055825	0.08509
Ddit4	-0.826978	-0.915989	0.674968	0.349427	-0.741997	-1.56609	0.877551	0.882223	0.983536	0.283347
Derl3	-1.58415	-1.61092	0.499108	-0.097337	0.093988	-0.579564	1.14689	1.41164	0.667105	0.053246
Dhcr7	-1.01938	-1.09754	-0.498492	-0.785323	-0.115907	0.294742	0.799567	0.95634	0.773856	0.692132
Dkk1	-0.743114	-0.782943	-0.569731	-0.63108	-0.778772	-0.833967	2.71853	2.64798	-0.402077	-0.624826
Dlx3	-0.919389	-0.919389	0.2122	0.073379	-0.222505	-0.609049	1.60317	1.22106	-0.25127	-0.188206
Dok4	0.647457	0.510924	-0.618032	-0.923272	0.109734	-1.3919	1.30547	1.82305	-1.41306	-0.050367
Dpf3	-0.314753	-0.582588	-0.3722	-0.499886	-0.417802	-0.118966	0.681648	1.77834	0.282143	-0.435933
Dsc2	-1.07246	-0.837396	0.80871	1.2721	-0.794654	-1.20314	1.18958	1.28234	-0.607507	-0.037577
Dsp	-1.7956	-1.32987	1.11397	0.951283	-0.957274	-1.09376	1.61778	1.85482	-0.183203	-0.178136
Dusp2	-0.560865	-0.765648	-0.06694	-0.341886	-0.680688	-0.668949	2.0123	1.47158	0.036339	-0.435244
Efcab7	-0.735901	-0.845802	0.277836	0.840491	-0.25895	-0.169682	1.22428	0.289507	-0.002621	-0.619161
Efna1	-0.287417	-0.530466	-0.19286	-0.258748	-0.700284	-0.04235	0.721963	1.15167	1.09892	-0.960431
Efnb3	-1.37078	-1.38209	-0.172359	-0.227373	-0.221156	-0.179465	1.91978	1.9217	0.112232	-0.400488
Egfl7	-0.997059	-1.36962	0.048578	-0.343007	-0.212351	0.027468	0.858326	1.21429	0.588791	0.184576
Egln3	-0.769551	-1.08648	-2.13429	-2.06745	-1.71311	-0.884717	2.16928	2.09859	1.92325	2.46446
Eif4e3	0.767607	0.503583	-0.51896	-0.474221	-0.822896	-1.30552	0.833318	0.999655	-0.291505	0.308939
Eno1b	-2.20913	-2.18731	2.37638	1.91247	-2.12267	-2.18434	2.69828	2.65724	-0.058299	-0.882625
Enpp2	-1.13117	-1.3996	0.888087	1.32048	-1.39151	-1.22758	1.83069	1.58012	-0.434534	-0.035005
Eomes	-1.23794	-1.26163	-0.513481	-0.644387	-0.448145	-0.422551	1.6098	1.57528	0.284192	1.05886
Ero1l	0.03159	0.349151	-1.32318	-0.704177	-1.13868	-0.569277	1.61586	1.39124	-0.160751	0.508219
Esam	-0.936801	-0.973295	0.189247	-0.234547	-0.114436	-0.386635	0.976124	1.61103	0.046953	-0.17764
Espn	-0.782	-0.875043	0.030067	-0.623803	-0.719307	-0.237994	0.884701	1.36154	0.893504	0.068331
Etv2	-1.37097	-1.37097	-0.059471	-1.0137	-0.716539	0.255231	1.65972	1.65813	0.786069	0.172522
Evx1	-0.746562	-0.746562	-0.420024	-0.627538	-0.746562	-0.230547	1.96339	2.00747	-0.265263	-0.187804
Fabp5	0.538654	0.439052	-0.229543	-0.364997	-2.09415	0.973252	0.997009	0.75292	0.533306	-1.54551
Fads2	0.802037	0.65369	-1.21266	-1.42248	-1.89733	-0.517877	1.4175	1.36509	0.705168	0.106873
Fam162a	-0.023862	-0.28205	-0.724486	-0.587344	-1.40315	-0.449278	1.07912	1.11293	0.665694	0.612421
Fam19a5	-0.345238	-0.02759	0.230251	-0.605393	-0.903855	-0.863437	1.65551	1.43322	-0.492666	-0.080797
Fbln1	-0.10295	0.008969	-0.349394	-0.658532	-1.1295	-0.590817	0.951985	1.116	0.447299	0.306944
Fdps	0.737428	0.565815	-1.71656	-1.92643	-0.75312	-0.088766	0.838445	1.01665	0.689534	0.636997
Fgd5	-1.25312	-1.24763	0.354584	0.223834	0.225315	-0.669533	1.24419	1.54458	-0.493503	0.071282
Fgf15	-1.57935	-1.57935	-0.310913	-0.570717	-0.864772	-1.02943	2.13852	2.40269	0.9799	0.413421
Fgf3	-0.934799	-0.934799	-0.230812	-0.934799	0.314343	0.661182	0.872556	1.58172	0.134216	-0.528807
Fgf5	-0.9318	-0.576429	-0.28483	-0.428965	-1.29641	-1.04958	0.621129	0.742227	1.79902	1.40563
Fgf8	-1.28932	-1.28932	-0.770279	-1.28932	-1.28932	-1.06528	1.98584	1.88685	1.5945	1.52564
Fggy	-0.44378	0.105753	-0.029116	-0.13453	-1.63169	-0.477065	0.756566	0.884416	0.868605	0.10084
Fignl2	-1.605	-0.917229	0.41123	-0.043658	-0.29652	-1.87575	2.43284	2.52094	-1.02395	0.397094
Flrt3	0.084249	0.008162	0.193703	0.520336	-0.974734	-1.02522	0.980684	1.37305	-0.784879	-0.37535
Fndc3c1	-2.07762	-2.03597	0.673304	1.27646	-0.957187	-0.682233	1.7041	1.4592	-0.11027	0.750214
Fndc4	-0.065467	-0.315617	0.295862	0.144802	-0.439722	-1.43841	0.915116	1.23668	-0.035332	-0.297919
Foxf1	0.881703	0.257846	-0.884847	-1.03242	-1.20489	-1.30385	2.58845	2.94393	-1.30385	-0.942078
Frem1	-0.511153	-0.403036	-0.437293	-0.491638	-0.360695	-0.404339	1.48779	1.80965	-0.443975	-0.245315
Frzb	0.093466	0.413608	-0.331609	-0.444819	-0.737601	-0.694957	1.27818	1.74059	-0.737601	-0.579264
Fut8	-0.711531	-0.708883	-1.17565	-0.575335	0.328118	-0.397091	1.0739	0.968108	0.19164	1.00673
Gata3	0.168699	0.086986	0.791094	0.983363	-1.05936	-0.617029	0.619446	0.872665	-0.617029	-1.22883
Gata4	-1.55219	-1.40059	0.755817	0.545969	0.292547	-1.25146	1.46387	1.66949	-0.383301	-0.140153
Gbp2	-1.06921	0.058058	0.853677	0.999517	-2.1219	-2.17153	1.38244	1.15371	1.90597	-0.990745
Gbp2b	-1.18601	-1.18601	0.918662	1.4613	-1.18601	-1.18601	2.05155	2.06161	-0.56308	-1.18601
Gbp3	-0.829668	-0.359397	0.638245	0.494434	-1.23675	-1.05406	1.35014	0.494434	0.897801	-0.395178
Gchfr	-1.48709	-1.28445	2.03933	1.64297	-1.38988	-1.20437	1.57072	1.91752	-0.576336	-1.22841
Gcnt1	-0.607323	-0.796998	0.760102	1.22715	-0.57252	-1.01473	1.14287	0.97479	-1.07398	-0.039362
Gem	0.326697	0.119124	-0.317071	-0.515291	-0.501028	-0.440532	1.22614	1.39536	-0.391729	-0.901666
Gfra2	-0.559204	-0.486469	-0.243612	-0.317613	-0.211462	-0.180984	1.019	1.5057	-0.061546	-0.463805
Gfra3	-0.44499	-0.280796	-0.155989	-0.268433	-0.375727	-0.432523	1.54033	1.41294	-0.497406	-0.497406
Ggnbp2os	-0.480737	0.098391	-0.975158	0.483006	-0.005409	0.026891	1.26163	0.345293	-0.619347	-0.134562
Gm10037	-0.655276	-0.605205	0.18665	0.217242	0.237121	-0.010204	0.335308	1.0091	-1.34592	0.63118
Gm10406	-1.22592	-1.30066	0.284304	0.8387	-0.701741	-0.041961	1.0526	1.56778	-0.245432	-0.227679
Gm11423	0.315815	-0.165678	-0.098158	0.007135	-0.692728	-0.341748	0.901487	0.535162	0.661189	-1.12248
Gm13889	-0.177868	-0.016793	-0.161897	0.025666	-0.344117	-0.181441	1.75735	0.46852	-0.871187	-0.498235
Gm3002	-1.69277	-1.51535	0.520624	0.981899	-1.0426	-0.352467	1.80665	1.74155	-0.306974	-0.140562
Gm3558	-1.27136	-1.19581	0.792611	1.00987	-1.03969	-0.938513	1.90578	1.87633	-0.409072	-0.730147
Gm3636	-0.268975	0.198862	-0.050406	0.270157	-0.587357	-0.120652	1.07944	1.00971	-1.28747	-0.243308
Gm4737	-1.89395	-1.82262	1.95145	1.83554	-1.18148	-1.25348	1.88742	1.58232	0.01924	-1.12442
Gm5741	-0.367649	-0.367649	-0.367649	0.418111	0.433923	-0.367649	1.72151	-0.367649	-0.367649	-0.367649
Gm5868	-0.431194	-0.431194	-0.348491	-0.338986	-0.431194	-0.431194	1.6681	1.60654	-0.431194	-0.431194
Gng2	0.315028	0.174579	0.236417	0.600119	-1.04652	-1.33445	0.900892	0.782367	-0.375646	-0.252793
Gpc3	-1.63892	-1.53277	-1.09161	-0.501256	-1.27988	0.200839	2.63669	2.73129	0.403395	0.072217
Gpr27	-0.983922	-0.773533	-0.011597	-0.316711	0.314736	-0.543501	1.38457	0.297034	0.367706	0.26522
Gprc5c	-1.49205	-1.36883	0.606317	0.346304	-0.942369	-0.69331	1.49867	1.7669	0.707494	-0.429124
Gpx3	0.077376	0.889804	1.14224	0.81575	-1.65651	-2.07802	1.65737	1.73122	-1.73854	-0.840694
Greb1	-1.09122	-1.17382	-0.167157	-0.179906	-0.818284	-0.847043	2.76105	2.82017	-0.834511	-0.469277
Greb1l	-0.772318	-0.914647	-0.151075	-0.081141	-0.728889	-0.673708	1.64333	1.65127	-0.579265	0.606445
Grip1	-1.13855	-0.928159	0.898899	0.680397	-0.504948	-0.838429	0.622978	0.995351	0.0173	0.19516
H2-Ab1	-0.9889	-0.109282	0.091873	-0.179231	-0.971445	-0.136707	1.31918	1.43397	0.218361	-0.677819
H2-K1	-0.064737	0.054941	0.64594	0.305703	-1.10679	-1.25196	0.840464	0.383029	0.228174	-0.034755
H2afy2	0.74477	0.504801	-0.630791	-1.13004	-0.218422	-0.734405	1.0884	1.12291	-0.565828	-0.181396
Hand1	-2.18048	-2.28884	0.335729	0.061091	-1.33875	-1.97385	4.64005	4.7574	-1.58308	-0.429268
Hand2	0.864981	0.323972	-1.24415	-0.997251	-1.08449	-1.12631	2.82564	3.02238	-1.29239	-1.29239
Hapln1	-0.577443	-0.534799	-0.537603	-0.511181	-0.577443	-0.577443	2.25828	2.12166	-0.577443	-0.486589
Hba-x	-0.537145	-0.537145	-0.537145	-0.537145	-0.537145	-0.537145	1.40696	2.89019	-0.537145	-0.537145
Hbb-bh1	-0.811088	-0.811088	-0.811088	-0.811088	-0.811088	-0.811088	2.25741	4.23129	-0.811088	-0.811088
Hddc3	-0.479008	-0.389662	0.46984	0.167952	-0.738448	-0.706751	1.68794	1.70986	-1.1056	-0.616117
Hey2	0.506292	0.459671	-0.855118	-0.750924	-0.668779	-0.853891	1.85239	1.60933	-0.704835	-0.594131
Hmgb3	-0.480394	-0.98589	-1.06504	-0.712875	-1.26051	-0.076592	1.60219	1.62118	1.06082	0.297127
Hmgcs1	0.386084	0.200028	-1.69199	-1.50049	-0.986858	-0.426789	1.6105	1.3851	0.465551	0.558863
Hopx	-0.648842	-0.754008	-0.200309	-0.248333	-0.23262	0.676495	0.110322	1.2526	0.520451	-0.475761
Hoxa11	0.623884	0.597778	-0.386028	-0.940528	-0.992944	-0.992944	1.77492	2.30175	-0.992944	-0.992944
Hoxa11os	0.693875	0.535187	-0.76004	-0.916583	-0.982844	-0.982844	2.09542	2.0265	-0.982844	-0.725834
Hoxa13	0.072235	-0.610339	-0.441697	-0.42004	-0.610339	-0.610339	1.91573	1.92546	-0.610339	-0.610339
Hoxc11	-0.007773	-0.221473	-0.158414	0.007675	-0.827441	-0.827441	1.77045	1.9193	-0.827441	-0.827441
Hoxd13	1.64845	-0.739778	-0.103297	0.072823	-0.738756	-1.04343	1.38401	1.28429	-1.02963	-0.734678
Hoxd9	0.483613	0.028029	-0.228677	-0.031305	-1.03959	-1.0382	1.42562	1.61123	-0.851623	-0.359095
Hspb9	-0.020985	-0.308661	-0.002369	0.201515	-0.752963	-0.965843	1.2092	0.609469	-0.181758	0.212393
Icam2	-0.469971	-0.361614	-0.469971	-0.24593	-0.350947	-0.128554	1.78613	1.18079	-0.469971	-0.469971
Idi1	0.50868	0.206607	-1.51022	-0.96828	-0.772974	0.029758	1.26549	0.831697	0.101605	0.307638
Igf2bp3	0.569299	0.609076	-0.540918	-0.53508	0.009019	-1.26233	0.730941	0.828423	-0.756806	0.348376
Igf2os	-0.534377	0.175192	-0.505773	-0.687548	-0.659589	-1.15613	2.42624	2.67923	-1.0497	-0.687548
Igfbp3	-1.40036	0.230008	0.984914	0.970915	-1.03832	-0.497604	0.840699	0.852435	0.051788	-0.994482
Igfbp4	0.692729	0.551796	-0.768706	-0.870185	-2.27024	-2.20641	3.81911	4.11413	-1.31409	-1.74813
Igsf11	-0.04005	-0.595524	0.796178	0.697404	-1.40611	-1.08267	1.60673	1.86521	-0.611402	-1.22977
Igsf3	0.202402	0.05437	-1.38308	-1.46278	-0.348598	0.350006	0.654521	1.02494	0.691165	0.217055
Igtp	-0.572404	0.364013	-0.717956	-0.675311	-0.577429	-0.801332	0.852507	0.56756	1.19896	0.36139
Il17rd	-0.95828	-0.783925	-0.466359	-0.507719	0.165639	-0.474573	0.674021	0.889532	0.191712	1.26995
Insig1	0.294313	-0.011032	-1.53952	-1.52956	-0.448395	-0.047277	1.03573	0.994592	0.680938	0.570216
Ipw	-0.797912	-0.606349	-0.059793	0.022574	-0.242096	0.178818	1.1155	1.28819	-0.797912	-0.101028
Irf1	-1.0059	-1.22768	-0.407354	-0.516173	-1.49891	-0.556049	1.25554	1.14715	2.36205	0.447327
Isl1	-0.791227	-0.818683	-0.511881	-0.60898	-0.261709	-0.755413	2.46811	2.29502	-0.562926	-0.452304
Kdr	-0.605297	-0.654288	0.460309	0.492395	-1.39207	-1.01744	2.06463	2.47812	-0.857475	-0.968883
Kif21b	0.396937	0.140096	0.225577	0.01689	-0.50337	-1.18163	1.03965	1.29465	-1.11566	-0.313127
Kitl	0.064697	0.762312	-0.616621	-0.20261	-1.35176	0.057427	0.799955	0.73871	-0.074941	-0.177165
Klhl6	-0.063807	-0.076713	-0.672363	-0.716408	-0.716408	-0.716408	1.98337	2.41156	-0.716408	-0.716408
Krt18	-1.28654	-1.15819	1.72797	1.34981	-0.906023	-3.00264	2.0507	1.82377	-0.748619	0.149766
Krt19	0.440793	0.170718	0.982814	0.504863	-1.74213	-2.67605	1.45345	1.54062	-0.531497	-0.143575
Krt8	-3.87948	-3.56628	2.31299	1.97281	-0.113705	-2.87988	3.10624	3.07417	-0.555214	0.528339
Ksr1	-0.705873	-0.858183	-0.789341	-0.774801	-0.06553	0.659422	0.788981	0.990189	1.17155	-0.416416
Laptm4b	-0.79022	-0.705034	0.619442	0.737435	-0.251311	-0.799161	1.12288	1.34915	-0.719662	-0.563522
Leap2	-0.427922	-0.126332	0.258252	0.166681	-0.741748	-0.741748	1.56859	0.413354	-0.741748	0.372619
Lef1	-1.853	-2.33465	0.668644	0.564669	-1.59384	-0.722996	1.48401	1.62284	1.38549	0.778837
Limd2	0.654787	0.434746	0.415582	-0.10505	-1.83601	-1.33662	1.174	1.18792	-0.159572	-0.429789
Lmo1	0.035691	-0.154479	-0.836153	-0.581559	-0.685593	-0.238741	2.02004	1.52814	-0.25119	-0.836153
Lppr3	-0.331747	-0.368529	-0.012935	-0.501822	-0.888258	-0.284249	1.29181	0.95863	0.097883	0.039223
Lrrn4	-1.46369	-1.11748	-0.005346	-0.41124	-0.660108	0.027047	1.29662	1.19288	0.944434	0.196877
Lypd6	-0.54048	-0.592509	-0.383285	-0.237844	-0.866749	-0.260211	1.88903	1.90788	-0.079639	-0.836185
Maf	0.639815	0.615271	-0.445941	-0.183964	-0.291402	-0.923955	1.14505	0.993582	-0.976657	-0.571801
Mafb	0.056977	-0.024683	0.013532	-0.281953	-0.683715	-1.05386	1.58759	1.69651	-0.525816	-0.784584
Magel2	-1.29282	-1.24596	0.200095	0.091609	-0.711594	-0.511711	1.63502	1.35853	0.343963	0.132862
Magi3	-0.382985	-0.004395	-0.898292	-0.861774	-0.616545	-0.760655	2.35619	2.37838	-0.764396	-0.44552
Maml3	-0.336683	-0.261235	-0.438791	-0.641307	-0.779101	-0.569676	1.73839	1.7517	-0.346102	-0.117199
Map3k1	-1.43082	-1.53953	-0.013369	-0.037937	0.295637	-0.120664	1.27298	1.33906	0.12804	0.106601
Mapk12	0.081942	-0.066069	0.66222	0.485421	-0.633006	-2.04824	-0.252633	0.678848	0.412193	0.679323
Med9os	-0.458611	0.104059	-0.167007	0.746156	-0.458611	-0.112647	1.72249	-0.458611	-0.458611	-0.458611
Mest	-2.67223	-2.39539	-0.262002	-0.205444	-0.358506	-0.462315	3.22593	3.51387	0.137562	-0.521481
Mettl20	-0.63087	-0.998111	-0.385156	0.3756	-0.71228	-0.45272	1.12153	0.968481	0.315834	0.397691
Mir1291	-0.857031	-0.857031	-0.857031	-0.857031	-0.857031	-0.857031	-0.857031	7.71328	-0.857031	-0.857031
Mir466f-3	-2.95107	-2.95107	-2.95107	-2.95107	-2.95107	-2.95107	-2.95107	11.7652	11.8434	-2.95107
Mir6236	-1.09521	-1.01279	-1.11535	-0.702681	-0.154314	-1.29275	1.05626	0.389255	1.55129	2.37629
Mir6382	-0.933972	-0.933972	-0.933972	-0.933972	-0.933972	-0.933972	8.40574	-0.933972	-0.933972	-0.933972
Mir8092	-1.28251	-1.28251	-1.28251	-1.28251	-1.28251	-1.28251	-1.28251	11.5426	-1.28251	-1.28251
Mir8094	-0.864903	-0.864903	-0.864903	-0.864903	-0.864903	-0.864903	-0.864903	7.78413	-0.864903	-0.864903
Mir8117	-0.993069	-0.993069	-0.993069	-0.993069	-0.993069	-0.993069	-0.993069	8.93762	-0.993069	-0.993069
Mixl1	-0.557164	-0.673783	-0.434333	-0.572179	-0.389315	-0.558409	1.6844	1.0443	-0.347812	0.804299
Morc4	0.296464	0.423221	-0.328688	0.015917	-0.510042	-0.421165	1.13269	1.1802	-1.00866	-0.77994
Mpp2	-0.138546	0.204342	0.347001	-0.032768	-0.963603	-1.12603	1.6133	1.26846	-0.685679	-0.486469
Mpped2	-0.306677	-0.301144	-0.497388	-0.407446	-0.822483	-0.352362	1.41736	1.54522	-0.013871	-0.261201
Msx1	-0.526967	-0.754294	-0.163134	-0.294379	-0.805776	-0.80302	1.76857	1.74875	-0.372919	0.203161
Msx1os	-0.162459	-0.770828	-0.37979	-0.184239	-0.955474	-0.954088	1.58797	2.09396	-0.233849	-0.041204
Msx2	0.41009	0.122825	-0.145393	-0.418453	-1.52509	-0.595643	2.29772	2.30316	-0.759331	-1.68988
Mvd	-0.140755	-0.328593	-0.732097	-1.34064	-0.13026	-0.078816	0.885969	0.779216	0.346908	0.739067
Myzap	-0.472754	-0.332641	-0.708234	-0.555555	-0.378209	-0.588807	1.07258	1.50524	0.440788	0.017591
Ndrg1	-0.985117	-0.715077	0.198056	0.218332	-0.297486	-1.19678	0.874202	0.894945	0.62061	0.388319
Negr1	-0.530757	-0.359442	-0.620086	-0.617017	-0.938435	-0.710944	1.12097	1.08374	0.421296	1.15068
Nfxl1	-0.590806	-0.40195	-0.40652	-0.20303	-0.394714	-0.721949	1.3565	1.39792	-0.052097	0.016652
Nhsl2	0.141299	0.253353	-1.06358	-0.908813	-0.727875	-0.405727	1.64005	1.74219	-0.303269	-0.367623
Nkx1-2	-1.12557	-1.06483	-0.408361	-0.678785	-0.997278	-0.652563	2.28233	2.03519	-0.620696	1.23057
Nkx2-5	-0.762123	-0.762123	0.760435	0.150143	-0.382502	-0.762123	1.30173	1.41132	-0.762123	-0.192632
Nmi	0.027609	-0.129308	-0.558812	0.136278	-1.0724	-0.315401	0.349204	0.830435	1.1661	-0.433698
Nnat	-0.537017	-0.507577	1.46662	1.26659	-1.21271	-1.29187	1.52041	1.44638	-0.952761	-1.19807
Nol4l	0.15834	0.671062	-0.947751	-1.08285	-0.511378	-0.65977	1.1598	1.61325	-0.523047	0.122339
Notch3	-1.31668	-0.703307	0.158166	-0.293728	-0.253774	-0.931716	1.09474	1.26687	-0.120867	1.10029
Nrp2	0.295134	0.066943	0.208775	0.019069	-0.97555	0.264806	1.35382	1.37554	-0.856541	-1.75199
Nxf7	-0.911814	-0.911814	-0.641584	-0.845553	-0.497137	-0.282341	1.46448	1.45807	-0.194604	1.3623
Oasl2	-0.287065	-0.038659	-0.824164	-0.476335	-0.841426	-0.69424	0.685848	0.201348	1.7809	0.493798
Olfm1	0.35144	0.778061	-0.157691	-0.331934	-0.675837	-1.34226	0.591827	0.974432	-0.266773	0.078735
Optn	-0.026893	0.211271	-0.154488	0.003435	-0.162154	-1.68588	0.455911	0.023849	0.40297	0.931982
Pacs1	0.488747	0.44717	-0.061029	-0.333897	-0.776585	-1.21747	0.894555	0.969968	-0.283735	-0.127724
Parp10	-0.54424	-0.24934	0.15578	-0.122047	-1.26896	-1.4775	1.04323	0.875401	1.12239	0.465292
Pcgf5	-0.492301	-0.79725	-0.423139	0.033979	-1.06159	-0.646043	2.05542	2.37961	-0.637114	-0.411565
Pcsk5	-0.120307	0.269355	-0.703607	-0.714863	-0.727474	-0.481215	1.76125	1.744	-0.59216	-0.434977
Pdgfra	0.468762	0.791663	-0.7737	-0.887465	-1.08355	-1.28452	2.75927	2.69727	-1.36402	-1.32372
Pdlim4	-0.123762	-0.026267	-0.75884	-0.602614	-1.49912	-0.32861	1.50361	1.89112	0.311972	-0.367493
Pdxp	-0.916847	-0.971478	0.153593	-0.49982	-0.412474	0.537751	1.10351	0.897241	0.552395	-0.443871
Peg3	-0.618846	-0.2056	-0.506996	-0.508861	-0.401513	-0.576674	1.8732	2.04003	-0.576566	-0.51817
Peg3os	-0.448163	0.019605	-1.18956	-0.430271	-0.10605	-0.286479	1.76073	2.02206	-0.904556	-0.437313
Pfkfb3	-0.514651	-0.350669	0.754994	0.766527	-1.72433	-0.894094	1.57254	1.36752	-0.229256	-0.748585
Pgam2	-0.678596	-0.540346	-0.020972	-0.099424	-1.1811	-0.199964	1.0105	1.07795	0.714373	-0.082422
Pgm2	-0.211267	-0.32938	-1.0702	-1.29887	-0.480738	-0.665124	0.988023	0.970378	0.937051	1.16013
Phf21a	-0.250079	0.00722	0.00119	-0.177238	-1.22751	-0.909282	0.59038	0.825829	0.433907	0.70558
Pitx1	0.321116	0.665853	-0.909121	-1.26863	-1.44005	-1.29521	3.29067	3.49906	-1.32603	-1.53766
Pitx2	-0.622124	-0.569001	-0.983283	-0.863303	-1.97906	-1.96825	2.21161	2.38912	0.321989	2.0623
Plac1	-0.980273	-0.980273	-0.578643	-0.53243	-0.85198	-0.980273	2.66335	2.88376	-0.980273	0.337031
Plagl1	0.079217	0.331844	0.188827	0.431314	-0.200388	-0.440424	0.989404	1.05345	-1.72647	-0.706773
Plcl2	-0.599365	-0.855159	0.312558	0.652537	-0.49299	-0.594835	0.893227	1.24257	-0.286539	-0.272003
Plekha2	0.697511	0.785457	-1.62319	-1.58271	-1.51356	-0.154826	0.829327	0.759523	0.690511	1.11196
Ppp1r3b	0.24438	0.549992	-0.430511	-0.407697	-0.870781	-0.959682	1.06478	1.12325	-0.271385	-0.04235
Ppp1r3c	-0.924239	-0.534644	-0.369986	-0.294993	-0.463151	-0.495291	1.51617	2.09178	-0.277808	-0.247839
Ppp1r3g	-0.514564	-0.560007	-0.12065	-0.232319	-0.507591	-0.255496	1.48404	0.880414	0.183293	-0.357119
Prdm6	-0.657825	-0.830327	-0.914586	-0.938088	-1.0235	-0.885103	3.20995	3.4692	-0.697384	-0.732339
Prickle1	0.283976	0.918325	-0.370656	-0.534342	-1.77541	-1.33271	2.40788	2.73299	-0.792901	-1.53715
Prkch	-0.674159	-0.62537	-0.179082	-0.397472	-0.518288	0.23853	0.989698	1.59401	0.00603	-0.433896
Prkra	0.34936	0.32096	-0.173552	-0.18395	-0.713703	-1.28923	1.14503	0.889227	-0.171776	-0.172368
Prr15l	-1.13971	-1.05157	-0.313519	-0.397274	-0.271024	-0.358981	0.872858	1.01182	1.10274	0.544659
Prtg	-2.56417	-2.59698	0.447374	0.43119	-0.832426	-1.51855	2.47036	2.52357	-0.107372	1.747
Psmb8	-0.228838	0.211004	-0.075746	0.309127	-1.77085	-1.65715	1.33734	1.37581	1.30964	-0.810337
Ptbp2	0.048564	0.199229	-0.96249	-0.284377	-0.102198	-0.237774	0.525002	0.06817	-0.355233	1.10111
Ptpn13	-0.332494	-0.279081	-0.687271	-0.755913	-0.479946	-0.832006	0.473884	0.551577	1.25199	1.08926
Ptpru	-0.711686	-0.84709	0.04374	-0.357487	-0.394612	-0.647696	1.29275	1.54244	0.242354	-0.16271
Pygl	-0.312089	-0.03643	-0.961076	-0.923036	-1.48935	-0.588648	1.62343	1.77782	1.09385	-0.184463
Raet1b	-0.231179	-0.231179	-0.231179	-0.231179	-0.231179	-0.231179	-0.231179	2.08061	-0.231179	-0.231179
Ramp2	-0.788145	-1.02144	-0.066282	-0.39257	-0.281103	-0.847914	0.910764	1.84747	0.511519	0.127702
Rbp4	-1.02025	-1.26757	0.274437	0.011006	-0.849654	0.827676	1.0727	1.55455	-0.25751	-0.345376
Rgs20	-0.46118	-0.240338	0.067922	-0.011108	0.41382	-0.229638	1.05339	0.520346	-1.25112	0.137899
Rgs5	-0.174284	0.581486	-1.19693	-1.25767	-1.25767	-0.927683	2.93973	3.0711	-0.520413	-1.25767
Rhobtb1	0.615523	0.567038	-0.78468	-0.715032	-0.782088	-0.676005	1.12083	1.6319	-0.339472	-0.638006
Rnf130	0.166298	0.286285	0.083631	0.191722	-1.45697	-0.293055	0.693861	1.10379	-0.394602	-0.380956
Rnf144a	-0.660388	-1.03554	0.56146	0.583622	-0.212379	-0.471321	0.71651	0.981256	-0.376958	-0.086266
Rnf19a	0.464187	0.39951	-0.416271	-0.170703	-1.07386	-1.14647	1.11801	1.00262	-0.413509	0.236479
Rnu12	-1.90325	-1.63593	1.62624	1.1885	-0.5084	-3.51635	1.33005	2.02449	0.13742	1.25723
Robo2	-0.314386	-0.070511	-0.546991	-0.532451	-0.609431	-0.666015	1.91967	1.97761	-0.602512	-0.554983
Ropn1l	-0.351953	0.559215	-0.54432	-0.382451	-0.49082	0.048408	1.2708	1.73012	-0.919498	-0.919498
Rprl1	-0.600742	-0.600742	2.15799	-0.600742	-0.600742	-0.600742	2.64794	-0.600742	-0.600742	-0.600742
Rprl3	-5.7585	-7.71195	6.84807	6.42491	-7.71195	-4.39972	6.70999	6.50218	1.89276	-2.79581
Rprm	0.136291	0.294292	-0.420162	-0.749412	-1.51769	-1.39051	2.19373	2.27592	-0.546466	-0.275983
Rspo3	0.293461	0.343362	-0.741316	-0.765689	-1.14762	-0.997014	2.02755	2.00659	-0.479684	-0.539637
S100g	-0.618805	-0.951084	-0.951084	0.00274	-0.951084	-0.234751	0.317351	2.19459	0.342875	0.849247
Scube1	-0.534076	-0.427341	-0.485796	-0.437901	-0.53912	-0.423838	1.54879	2.0195	-0.268107	-0.452104
Sema5a	0.098115	0.400418	-0.625038	-0.63337	-1.17235	0.214542	1.56968	1.76	-0.94791	-0.664084
Sema6d	0.341636	0.307334	-0.489645	-0.468094	-0.727804	-0.727804	1.3511	1.37349	-0.657009	-0.303195
2023-09-06	-0.02181	-0.079966	-0.981553	-0.993966	-0.64769	0.447183	0.633798	1.01976	0.709637	-0.085389
Serinc5	0.023815	-0.231667	0.004989	-0.071911	-1.46757	-1.35078	1.67205	1.39527	0.305619	-0.279807
Serpinb12	-0.88643	-0.88643	-0.691083	-0.537065	-0.733274	-0.332578	1.34684	0.851689	0.292444	1.57588
Sfi1	-1.45615	-1.30831	0.882581	0.783386	-2.06991	-0.092538	1.953	1.82983	0.515902	-1.03778
Sgsm1	-0.782714	-0.685743	0.302415	0.055372	-0.487213	-0.903556	0.298163	0.674204	1.11607	0.413006
Sh2d3c	-0.46857	-0.777948	0.528562	0.230194	-0.185903	-0.967351	1.04554	0.819504	-0.337749	0.113716
Six2	-0.024792	0.356744	-0.17545	-0.595819	-0.683915	-0.834988	1.51767	1.6711	-0.498009	-0.732536
Slc16a3	-0.837231	-0.983421	-0.191923	-0.804966	-1.87767	-1.16838	1.87162	1.77096	1.37539	0.845608
Slc22a23	-0.755332	-0.249529	0.635497	0.48005	-1.17141	-0.981372	1.2435	1.11209	-0.456699	0.143207
Slc38a4	-0.429391	-0.45881	-0.457425	-0.229696	-1.40914	0.468038	1.87308	1.96966	0.355576	-1.68189
Slc40a1	-1.11468	-0.960722	-0.99383	-0.869266	-0.49558	-0.80853	1.50818	1.24198	1.55251	0.939944
Slc43a3	0.531475	0.577359	0.347734	0.202817	-1.37999	-0.495634	0.659081	0.674923	0.057603	-1.17537
Smad6	0.97307	0.746258	-1.52088	-1.51583	-1.45499	-0.215904	2.37694	2.57799	-1.28221	-0.684445
Smarca1	-1.22411	-0.869328	-0.031573	0.414281	0.338914	-0.223537	1.32253	1.07751	-0.718445	-0.086242
Snora17	-0.434626	1.16303	0.131436	-0.807146	0.153201	0.84324	1.20315	1.23231	-5.94112	2.45653
Snora23	0.383806	0.385657	-2.82682	-0.463483	-1.78284	-0.097248	0.969325	0.852003	0.505785	2.07381
Snora28	-1.38041	-1.38041	-1.38041	-1.38041	-1.38041	4.35649	6.68681	-1.38041	-1.38041	-1.38041
Snord22	-0.980667	-0.97971	-0.045814	-0.996698	-0.475315	-0.772722	0.759862	0.722719	1.76813	1.00021
Sox11	-0.08325	-0.267612	-0.609842	-0.66947	-0.410785	-0.515885	1.27976	1.33694	-0.4503	0.39045
Sox18	-0.955149	-0.883387	-0.250277	-0.275275	-0.599005	-0.046721	1.93549	2.44757	-0.955149	-0.418102
Sox6	-0.803273	-0.584198	0.186251	0.463333	0.062525	-0.922912	1.06157	1.29262	-0.661979	-0.09394
Spaca4	-0.737901	-0.055444	-0.728863	-0.870766	-0.219819	-0.339391	1.12675	0.155096	1.55171	0.118633
Spata24	0.22847	0.034561	0.363666	-0.054956	-0.534413	-1.30456	1.10349	0.04375	0.450666	-0.330678
Spin2c	-1.74401	-1.088	-0.424755	-0.201646	-0.49319	0.064534	2.37547	1.97231	0.106531	-0.567246
Sqle	0.039515	-0.051353	-0.311065	-0.335974	-0.978361	-0.707363	1.08243	1.08381	0.196486	-0.018123
Stard4	-0.038105	-0.276975	-0.625979	-0.245844	-0.961993	-0.197361	1.22455	1.317	-0.08013	-0.115163
Stard8	-0.642585	-0.61694	-0.610753	-0.60767	-0.539688	0.889458	1.46442	1.5654	0.090589	-0.992231
Stc1	0.450161	-0.126297	-1.10227	-0.928513	-1.37847	-0.741556	1.65345	1.62099	0.200227	0.352278
Stxbp6	0.513801	-0.078718	-0.335307	-0.018963	-0.988303	-0.521942	1.10838	1.19133	-0.674487	-0.195791
Suv39h1	-1.03884	-1.45359	-0.728986	-0.681456	0.057771	-0.501187	2.28748	2.37596	-0.395941	0.078798
Syt17	-0.336219	-0.238459	0.223426	-0.118506	-1.18133	-1.02605	1.81285	2.04574	-0.668259	-0.513196
T	-1.50401	-1.50401	0.201745	-0.203595	-1.38499	-1.44051	2.88576	2.17135	0.306637	0.471618
Tanc2	0.300044	0.289492	-0.531454	-0.493322	-0.935282	-0.606589	1.24317	1.35146	0.082899	-0.700413
Tap1	0.295587	0.497101	0.379505	0.035795	-1.02622	-1.91627	0.62861	0.459701	0.423592	0.222598
Tbx20	-1.22918	-1.53513	0.935039	0.365989	0.394074	-0.292001	1.96007	2.25118	-1.1924	-1.65763
Tbx4	-0.418015	-1.03064	-0.179665	-0.097951	-1.59192	-1.3743	2.32949	2.56386	-0.002019	-0.198836
Tceal3	0.008164	0.42279	0.516851	0.150252	-0.614338	-0.840822	1.21423	0.294973	-0.538606	-0.613493
Tcf21	-0.302534	-0.561957	-0.0032	-0.356565	-0.561957	-0.561957	1.47578	1.99631	-0.561957	-0.561957
Tdo2	-0.686541	-0.686541	-0.686541	-0.686541	-0.609298	-0.686541	2.70948	2.38368	-0.364613	-0.686541
Tead2	0.602799	0.335917	-0.94268	-1.32036	-0.633314	-0.664049	1.00224	1.27643	0.183119	0.159897
Tekt1	-0.998195	-0.998195	0.470127	0.236919	0.087229	-0.023666	0.605876	1.19526	-0.621905	0.046549
Tgfbi	-0.571383	0.232324	-1.30301	-1.31719	-0.0786	-1.94964	3.10146	3.21605	-0.874702	-0.455301
Tgfbr3	-0.048686	0.230401	-0.459162	-0.515503	-0.710585	-0.830345	1.18528	1.42488	-0.224848	-0.051429
Tm7sf2	-0.857881	-0.916004	0.584506	-0.041488	0.239221	-0.512851	1.19619	0.984943	-0.816503	0.139869
Tmem108	-0.834316	-0.851827	-0.348751	-0.407961	-0.12942	0.734114	1.0808	1.41076	0.132427	-0.785826
Tmem132c	-0.737563	-0.691759	-0.575874	-0.70642	-0.661579	-0.675935	2.29073	2.51841	-0.036071	-0.72394
Tmem88	0.070478	0.218023	0.570022	0.239955	-0.467148	-0.449091	0.841394	0.745696	-1.17632	-0.593009
Tnfrsf19	-2.10178	-1.97165	0.559388	0.505699	-1.09824	-0.358449	1.77693	1.40122	0.475831	0.811053
Tnni3	-1.22991	-0.635921	0.190431	-0.165218	0.400409	-0.35964	0.654191	1.18202	-0.381129	0.344772
Tnnt3	-0.611525	-0.552544	-0.775988	-0.746841	-0.869751	-0.611525	2.24321	2.55475	-0.114573	-0.515204
Tril	-0.656691	-0.541863	-0.418715	-0.6316	-0.280128	0.082804	1.60376	1.96049	-0.509759	-0.608297
Trim12c	0.374806	0.756873	-0.34969	0.217762	-1.76021	-0.557153	1.09988	0.939219	0.212759	-0.934241
Trim21	-0.341703	0.188582	0.059053	0.088662	-1.40845	-0.429278	0.703072	0.894049	0.699006	-0.452997
Tspan12	0.316653	0.710711	-0.487536	-0.38914	-1.40697	-0.807726	1.83717	1.64847	-0.617848	-0.803783
Tspan18	-0.273707	0.077687	-0.76225	-0.752727	-0.750018	-0.809419	1.67958	2.15434	-0.706034	0.142546
Tspan8	-1.33699	-1.33699	-0.918538	-0.681313	-0.555854	-0.101568	1.18913	1.25593	1.47874	1.00746
Ubtd2	0.144495	0.065912	-0.377393	-0.179806	-0.907144	-0.149621	0.914236	1.18173	-0.223604	-0.468804
Unc5c	0.81511	0.83006	-0.897129	-0.722671	-1.29792	-1.30763	2.50607	2.55112	-1.30485	-1.17216
Vegfa	0.616038	0.572622	0.228598	-0.101224	-0.534634	-2.07075	1.49057	1.51549	-1.23995	-0.476754
Vegfb	-0.643986	-0.930048	0.077466	0.321704	0.330167	-1.19558	0.666626	1.1149	-0.455793	0.714543
Vegfc	0.320168	0.270332	-0.009484	0.028729	0.143239	-0.244884	0.634968	1.105	-1.23411	-1.01396
Vldlr	-0.316079	0.067553	0.369472	0.712952	-0.333593	-1.89516	1.7238	1.74424	-1.56733	-0.505858
Vrtn	-1.68093	-1.68093	-0.463702	-1.08257	-1.26734	-0.932471	1.77403	1.31347	1.99905	2.02139
Vstm2b	-0.606642	-0.739427	-0.35088	-0.430099	-0.731268	-0.728559	2.07531	1.77259	-0.456754	0.19573
Wnt3	-1.21037	-1.14135	1.17479	0.538952	-0.995	-0.950945	1.5284	1.0226	-0.4221	0.455025
Wnt8a	-1.73959	-1.73959	-0.5671	-1.18181	-0.678157	-1.27701	1.42777	1.22352	2.66511	1.86685
Zc3hav1l	0.158563	0.195469	-0.211466	-0.000446	-0.250985	-0.618308	1.05808	1.16551	-0.886475	-0.609939
Zfp36l1	-0.048103	0.184614	0.304267	0.319934	-0.128796	-0.110755	0.635339	0.827831	-1.3183	-0.666026
Zfp516	0.000263	0.20029	-1.24194	-1.47958	0.294406	-0.744266	0.794202	0.96733	0.385758	0.823531
Zfp521	0.415409	0.8867	-0.509206	-0.512066	-0.948065	-0.6502	0.896873	1.33746	-0.472523	-0.44438
Zfp608	-0.118516	-0.017741	0.23267	0.024052	-1.72876	-1.73985	1.16689	1.28683	0.14176	0.752661
Zfp711	-1.42063	-1.437	-0.153988	0.550953	-0.391772	0.85724	2.08071	1.88794	-0.760812	-1.21265

## Sheet: 2
Gene symbol	MEF_WT	MEF_KO	iPS_WT	iPS_WT	iPS_KO	iPS_KO	EB_WT	EB_WT	EB_KO	EB_KO
Zfp711	-1.42063	-1.437	-0.153988	0.550953	-0.391772	0.85724	2.08071	1.88794	-0.760812	-1.21265
0610010K14Rik	-1.07569	-1.33609	0.284456	-0.020205	0.020592	0.122921	-0.095178	0.008037	1.2909	0.800253
1110001J03Rik	-0.60617	-1.30844	0.935145	0.65402	-0.066297	0.325901	0.188899	-0.124525	0.624248	-0.622779
1190007I07Rik	-1.00445	-1.37655	0.425664	0.557785	0.340874	0.14071	0.430851	-0.219685	0.839821	-0.13502
1700001L05Rik	-1.9951	-1.8733	0.034902	0.444704	0.023454	0.800842	1.04826	0.966056	0.745013	-0.194834
1700007L15Rik	-1.45915	-0.832992	0.436748	0.074584	0.530658	0.602422	-0.281986	-0.109591	0.817029	0.222281
1700008O03Rik	-1.23787	-1.37012	1.04969	0.281106	0.403456	0.58035	-0.033835	-0.400737	0.847113	-0.119156
1700029P11Rik	-2.16994	-2.16994	0.415986	0.507683	-0.048259	0.343301	0.361881	0.292377	1.4845	0.982408
1700101E01Rik	-0.566262	-0.922405	0.183943	0.478679	0.498751	-0.621403	-0.922405	0.33762	0.410446	1.12304
1810032O08Rik	-0.85008	-1.17482	0.221015	-0.230782	0.072804	-0.028696	0.45302	0.397099	0.940908	0.19953
2010107G23Rik	-1.54321	-1.36201	0.530389	0.185915	0.91622	0.08339	0.458859	-0.269948	0.344761	0.655638
2010204K13Rik	-2.45201	-2.01521	0.14791	-0.061678	1.21762	0.559532	-0.115473	0.018971	1.43828	1.26205
2210039B01Rik	-2.23113	-1.50231	1.45351	1.07046	0.660122	0.247481	-0.550016	-0.468057	0.673978	0.645973
2310033P09Rik	-1.18562	-1.34581	1.42171	0.923517	-0.115828	-0.099199	0.277797	0.156509	0.510273	-0.543354
2400006E01Rik	-1.70855	-1.70855	0.719321	0.778933	0.395448	0.304373	0.258615	0.340032	0.799368	-0.178982
2500002B13Rik	-1.95971	-1.36711	0.371011	0.731308	1.38644	1.04568	-1.12442	0.122399	-0.200777	0.995171
2610015P09Rik	-1.41104	-1.51944	0.18694	0.33166	0.202553	0.644246	0.404265	0.256947	0.843126	0.060746
2610318N02Rik	-1.76169	-1.77541	0.926282	0.453195	0.80816	0.408289	-0.059114	-0.083588	0.542084	0.541788
2700094K13Rik	-1.17716	-1.77325	0.971231	0.60544	0.551973	0.763102	-0.136342	-0.126961	0.170484	0.151481
2700097O09Rik	-1.2685	-1.12835	-0.614468	0.419407	0.208346	0.810047	0.333638	0.062442	0.779575	0.397863
2810474O19Rik	-1.43103	-1.19817	0.209589	0.83803	0.919522	-0.080833	0.434398	0.481373	-0.521579	0.348699
3010026O09Rik	-1.71998	-1.80512	1.37451	0.941892	0.019828	-0.072353	0.569108	0.565748	0.409054	-0.282688
3110009E18Rik	-0.867422	-1.2248	-0.1757	-0.237716	0.542529	0.289266	0.517361	-0.140576	0.386636	0.910419
4930447C04Rik	-2.45521	-2.24212	0.015975	0.828914	-0.058381	1.35224	0.709995	0.459482	0.851035	0.538068
4930548H24Rik	-2.23242	-2.30966	0.393658	0.384548	1.08307	0.956523	0.172926	-0.220505	1.06968	0.702189
4930558J18Rik	-1.10889	-1.15299	-0.042691	0.380228	1.18484	0.723512	0.193256	-0.541615	-0.139724	0.504069
5830415F09Rik	-1.33395	-1.24612	0.215001	0.233271	0.720599	0.419643	-0.589828	-0.403991	1.46757	0.517804
5830454E08Rik	-0.452592	-0.592512	0.429486	0.028724	-0.088745	0.401141	1.35591	-0.780279	0.479144	-0.780279
9130011E15Rik	-0.723927	-0.806569	0.50436	0.60022	1.41879	0.037726	-0.327374	-0.263143	-0.467878	0.027799
9430015G10Rik	-1.38391	-1.50133	0.705918	0.707188	-0.043125	0.082459	0.51841	0.681769	0.414724	-0.182102
A230050P20Rik	-0.946905	-1.11368	0.404882	0.21925	1.23251	-0.119657	-0.219674	0.055087	0.144189	0.343991
A4galt	-1.8255	-1.6339	0.49404	0.273754	0.466816	1.31027	-0.597845	-0.139709	1.39821	0.253877
A730008H23Rik	-1.06542	-1.27318	0.822414	0.4643	-0.012661	0.346587	-0.277506	-0.050709	0.867394	0.178782
A830018L16Rik	-1.10074	-1.06808	0.45829	0.528947	0.403537	0.229968	-0.18726	-0.056016	-0.21307	1.00442
A830080D01Rik	-1.74853	-1.49273	-0.098338	0.487011	1.00701	1.51779	-0.30453	-0.302525	0.30716	0.627687
A930024E05Rik	-1.16273	-0.831672	0.149623	0.072282	0.721851	-0.672406	0.475312	-0.10613	0.299127	1.05475
AI467606	-0.983728	-1.09458	1.27691	0.801837	0.538803	0.399966	-0.788691	-1.39209	0.8322	0.409371
AI507597	-0.884231	-0.884231	0.548729	0.179962	1.15034	0.784796	-0.254757	0.136538	-0.884231	0.107087
AY761185	-1.97806	-1.97806	-0.775798	-0.477257	-0.458014	-1.01977	1.43269	-0.147398	2.58833	2.81334
Aarsd1	-0.905804	-1.28821	0.159411	-0.264483	-0.131463	0.463007	0.188174	0.230414	1.26748	0.281472
Abcb1b	-1.30264	-1.51032	1.2727	1.512	0.203196	0.397873	-0.168498	-0.186477	0.083313	-0.301149
Abcc4	-1.51144	-1.57964	0.572611	0.515214	2.05461	0.080765	-1.19009	-0.976988	0.453226	1.58172
Abhd11os	-1.70333	-1.46413	1.61204	1.1323	-0.018296	-0.072796	0.235682	-1.52974	1.72722	0.081057
Abtb1	-1.42371	-1.37499	1.32307	0.965829	0.701539	-0.026001	-0.259449	-0.126694	0.213985	0.00642
Acacb	-1.45585	-1.29558	0.355034	0.059402	0.84564	1.42272	-0.318461	-0.432533	0.818531	0.001103
Acan	-0.940995	-1.09093	0.66324	0.489899	-0.428404	1.12082	-0.159162	-0.30056	1.07624	-0.430141
Acer2	-2.18383	-1.96854	0.084358	-0.09478	0.964008	0.653637	0.002776	-0.089491	1.42618	1.20569
Acot1	-0.93986	-1.20696	0.075435	0.177179	-0.102766	-0.290632	0.164464	0.099148	1.38624	0.637761
Acsl6	-1.17218	-1.28724	1.03447	0.962107	0.331494	0.57115	-0.168198	-0.217724	0.05972	-0.113603
Acss1	-1.33492	-1.29792	-0.042188	-0.34095	1.2983	0.29744	-0.295314	0.364083	1.06008	0.291384
Actn2	-1.28693	-1.28144	0.814069	0.552317	-0.037269	0.808926	-0.191719	-0.488259	1.15512	-0.044815
Actn3	-1.85832	-1.5722	1.35272	0.890338	0.122738	0.186319	0.058628	-0.427615	0.602839	0.644551
Acvr2b	-1.86794	-2.17939	0.148012	-0.089587	0.324151	0.388668	1.16831	0.90009	0.264601	0.943079
Adam22	-1.31209	-0.899992	0.19908	0.341477	-0.485902	0.345741	0.616032	0.909885	0.30854	-0.022772
Add3	-1.2667	-1.21941	0.161304	0.172412	-0.291593	0.124757	0.89048	0.961809	0.129667	0.337278
Adgrb1	-0.923132	-0.855493	0.560232	0.253191	1.86242	0.788363	-0.327629	-0.706522	-0.43051	-0.220918
Adrb3	-1.87894	-1.73187	1.04676	1.07124	0.681978	1.11106	-1.04206	-0.709272	1.04181	0.409291
Aim2	-1.91365	-1.96268	-0.548863	-0.044323	0.912228	1.15522	-0.069973	-0.177745	1.14862	1.50117
Ak4	-1.42961	-1.67647	-0.367007	-0.14944	-0.916844	1.93549	0.752555	0.564679	1.14224	0.144404
Aldh9a1	-1.24424	-1.22333	0.325114	0.107438	0.860776	0.385662	-0.139868	0.028906	0.214852	0.684694
Alms1	-1.27591	-1.3894	-0.309104	0.180054	0.647298	0.600862	0.149872	0.238335	0.534599	0.623393
Alpk3	-1.40718	-1.41982	0.202269	-0.001084	1.67649	0.714733	0.047667	-0.307926	0.098276	0.396574
Amph	-1.64506	-1.63955	0.502267	0.112073	0.429005	0.780815	0.19508	-0.315418	1.03762	0.543169
Ankrd33b	-1.44778	-1.42395	0.896927	0.962667	2.14373	-0.394712	0.150913	-0.606318	-0.200058	-0.081429
Ankrd45	-1.85293	-1.95727	0.499801	0.800182	1.80061	0.929087	-0.259494	-0.817144	0.674302	0.182856
Ankrd6	-0.960878	-1.11818	0.303985	0.221139	-0.349833	-0.987796	0.143252	0.200715	0.941928	1.60567
Ano9	-2.11475	-2.11475	0.59498	0.472373	1.57734	1.36176	-0.37923	-0.785916	0.773942	0.614257
Apex1	-0.917508	-1.23825	0.848414	0.417859	0.316747	0.100121	-0.019985	-0.216309	0.660759	0.048149
Apitd1	-1.29129	-2.46239	0.569592	0.044259	0.41942	0.670937	-0.001667	0.246318	1.45868	0.346143
Apobec3	-2.42685	-3.02228	0.735393	0.724208	0.332761	0.964988	0.941911	0.8446	0.975618	-0.070342
Arfgef3	-1.39123	-1.27973	0.972727	1.12008	-0.233446	0.291928	-0.014265	-0.283041	0.8585	-0.041523
Arhgap19	-1.72521	-2.0391	0.580609	0.753143	0.710364	0.028613	0.469543	0.569551	0.154082	0.498401
Arhgap8	-1.46021	-1.46021	0.997122	0.626235	1.7201	0.147654	-0.844793	-0.455169	0.312521	0.41675
Arhgef16	-2.04566	-2.00441	0.921882	0.609926	1.49065	-0.218649	0.348036	-0.304512	0.881862	0.320877
Arhgef3	-1.62001	-1.80259	0.797969	0.596213	-0.134005	-0.536331	-0.139237	0.291801	1.54103	1.00516
Arid3b	-2.7444	-2.24058	0.355687	0.122299	0.22003	0.346125	0.899117	1.01803	1.19343	0.830252
Arl4d	-1.33487	-0.677313	1.14166	0.686481	-0.584422	-0.589509	0.503361	0.621606	0.812363	-0.579352
Arrb2	-1.19983	-1.27752	0.907795	0.610189	0.199626	0.765099	0.089943	0.020302	0.184545	-0.300154
Arrdc3	-1.9565	-1.88819	0.071911	0.693592	0.549256	1.14292	-0.001172	0.11448	0.827829	0.445876
Arxes1	-1.42261	-1.16661	0.21908	0.547656	0.226496	1.36497	-0.065204	-0.622762	0.925375	-0.006391
Ash2l	-1.55695	-1.73641	0.414714	0.762309	1.03116	0.413132	-0.295191	-0.279278	0.472681	0.773841
Asna1	-0.837448	-1.06488	0.466192	0.169359	0.980952	0.099342	-0.486024	-0.486614	0.413931	0.745193
Aspm	-1.20377	-1.38968	0.123502	0.661339	0.682508	0.448224	-0.011501	0.041217	0.123885	0.524267
Asrgl1	-1.70785	-1.77019	0.85559	0.679189	0.59513	0.325582	0.424378	0.388546	0.242957	-0.033328
Atad5	-1.50784	-1.81716	0.389719	0.824675	0.312374	0.548677	0.522674	0.426605	0.239929	0.060349
Atf7ip2	-2.09195	-2.07796	0.371017	0.705016	0.654824	1.57423	0.25634	-0.074482	0.337279	0.345688
Atg14	-1.18056	-1.11183	0.333271	0.356413	1.15254	1.13737	-0.45709	-0.523955	0.252469	0.041369
Atp1b2	-1.40498	-1.43216	0.712252	0.654663	0.635162	0.896887	-0.335364	0.297938	-0.023474	-0.000923
Atp2a3	-1.14054	-1.13586	0.781372	0.56773	1.71513	-0.052322	-0.544278	0.215948	-0.467911	0.060733
Atp5sl	-1.47261	-1.37751	0.900416	0.362182	0.696652	0.439249	-0.492072	0.046994	0.70961	0.187086
Aunip	-0.934162	-1.42457	0.128266	0.090395	0.688906	0.68276	-0.479487	-0.187285	0.975052	0.460127
Aurkb	-0.969609	-1.29852	0.19147	0.081664	-0.282464	0.370308	0.539362	0.806181	0.489502	0.072105
Avpi1	-0.764837	-1.02172	0.822827	0.450227	0.31692	-0.164906	-0.437186	-0.771832	1.12582	0.444692
B4galnt3	-1.92245	-1.88353	0.611364	0.402853	0.871761	1.39665	0.042611	-0.545784	1.26335	-0.236827
B4galnt4	-2.44678	-2.43388	0.475742	0.104778	0.76959	1.4551	0.353902	0.653428	0.735756	0.332368
B9d1	-1.2569	-0.92179	1.12798	0.755275	-0.513599	-0.060167	0.50482	0.495003	0.342623	-0.473251
BC030867	-1.50561	-1.7865	1.08292	0.480954	0.77674	0.897308	-0.135836	-0.052358	0.286756	-0.044374
BC052040	-1.53217	-1.53427	0.728329	0.932894	0.296594	0.505601	0.146688	0.211992	0.377179	-0.132839
BC055111	-0.748691	-0.950325	0.694916	0.758524	1.10972	0.284789	-0.950325	-0.492993	0.318708	-0.024326
BC055324	-1.84261	-2.01181	-0.340966	-0.003565	0.75732	1.07753	0.121497	0.421662	0.925239	0.895702
Bard1	-1.56512	-1.73633	0.434217	0.492117	0.869895	0.929632	-0.133597	0.026222	0.232703	0.450262
Bcdin3d	-1.17787	-1.18291	1.08182	0.863768	0.147768	-0.275158	0.38575	-0.045379	0.705356	-0.503143
Bckdha	-1.08949	-1.10313	1.15291	0.428524	0.63819	0.113644	-0.197404	0.049454	0.108964	-0.101659
Bckdhb	-1.62452	-1.85987	0.645404	0.913792	0.530253	0.318885	0.551811	0.183129	0.092595	0.248523
Bcl6b	-1.49422	-1.36975	0.105805	-0.355919	0.332295	0.71758	0.055818	0.812731	0.90415	0.291511
Bdh2	-1.59517	-1.29947	0.600482	0.645556	1.38652	0.276533	-0.48743	-0.366677	0.647817	0.191835
Bend4	-2.00668	-1.92695	-0.200381	-0.165081	0.625762	0.360363	0.7584	0.711177	0.846125	0.997262
Bid	-1.01486	-1.23642	0.421343	0.359852	0.872502	0.055033	-0.060798	-0.21994	0.437528	0.385758
Bik	-1.14538	-1.00811	0.865156	1.01187	-0.361615	-0.847963	0.69519	-0.335757	0.722232	0.404371
Bin2	-1.87396	-1.72863	1.31009	1.05411	0.313007	0.171199	0.116669	0.113073	0.275972	0.248456
Birc5	-1.00005	-1.62122	0.692944	0.587934	-0.032947	0.357079	0.184252	0.080147	0.789642	-0.037782
Blm	-1.76889	-2.18431	-0.006325	0.489793	0.555035	0.760772	0.437742	0.488701	0.545202	0.682278
Bmp7	-1.14374	-1.11375	0.088924	-0.150968	-0.055595	-0.608679	0.881647	0.429153	0.719806	0.9532
Bnipl	-1.38506	-1.50831	1.04878	1.0905	1.43463	-0.253629	-0.481194	-0.509682	0.877341	-0.31336
Bola1	-1.01886	-1.29206	0.538178	-0.196341	-0.216726	0.357502	-0.028688	0.434911	0.713809	0.708278
Boll	-1.23772	-1.23772	-0.193679	-0.271292	-0.010598	1.10625	0.418545	1.10141	0.443501	-0.118699
Brca1	-2.05349	-2.27082	0.473257	0.755479	0.194636	0.777156	0.669407	0.622824	0.633621	0.197927
Brca2	-1.59608	-1.71417	-0.089173	0.381458	0.964898	1.16098	0.010867	0.088694	0.401178	0.391352
Bspry	-2.25282	-2.31356	0.879109	0.489049	0.842677	0.847846	0.092706	-0.565956	1.4441	0.536841
Bub1	-1.14816	-1.37845	-0.288938	0.433026	0.2331	0.176946	0.846118	0.450614	-0.002672	0.678419
Bub1b	-1.13631	-1.49355	0.399252	0.401236	0.155569	0.036064	0.451591	0.564735	0.208362	0.413055
C130074G19Rik	-1.34927	-1.13272	0.606788	0.354523	0.70291	0.451031	-0.450565	0.126575	-0.08272	0.773444
C2cd5	-1.93076	-1.73379	0.337892	0.457367	1.1963	0.230886	0.029557	0.115715	0.584071	0.712758
C330024D21Rik	-1.12874	-1.01035	0.494	0.935177	-0.800231	0.448874	0.477242	0.497565	0.358953	-0.272488
C77080	-1.16081	-0.868862	0.953251	0.625397	0.899147	0.343824	-0.588437	-0.647242	0.162237	0.28149
Cabp1	-1.82617	-1.16389	1.28596	0.670062	1.509	0.258255	-0.044814	0.441059	-0.738711	-0.390751
Cacng4	-0.709251	-0.709251	0.211424	-0.02219	-0.317483	-0.427108	0.2296	0.189151	1.39173	0.163381
Camk2b	-1.38191	-1.42305	0.260229	0.116288	-0.279058	0.618668	-0.036764	0.003714	1.12529	0.9966
Camsap3	-2.28972	-2.23568	0.294321	0.098129	0.860799	0.824217	-0.129006	0.025581	1.20518	1.34618
Caprin2	-1.56122	-1.61493	-0.06365	0.194865	0.521235	0.361274	0.479557	0.774223	0.286889	0.621756
Cbs	-2.39787	-2.53585	1.108	0.546334	0.991366	0.371739	0.210231	0.188486	0.476598	1.04097
Cbx1	-1.36218	-1.27149	0.193351	0.150648	0.251696	0.656185	0.109601	0.13813	0.955141	0.178913
Ccdc114	-1.57159	-1.32701	0.792933	0.458593	0.71082	0.455668	-0.26566	-0.787145	1.14225	0.391138
Ccdc120	-1.39882	-1.35624	0.71123	0.593017	1.12365	0.431155	-0.254378	-0.470718	0.29886	0.322239
Ccdc138	-1.08158	-0.97871	-0.015435	0.091639	0.324273	0.503692	-0.000895	-0.266299	0.481899	0.941416
Ccdc14	-1.64396	-1.80479	0.252405	0.496766	0.832756	0.716224	0.022628	0.103866	0.642577	0.381522
Ccdc160	-1.83406	-1.83406	0.370398	0.04565	1.76145	1.01834	-0.798432	-0.517331	1.34768	0.440355
Ccdc18	-1.50254	-1.90277	0.241658	0.866946	0.949656	1.04623	0.19818	-0.18493	-0.291002	0.578569
Ccdc28a	-1.01793	-0.952484	1.22265	1.12824	-0.499758	0.359126	-0.211677	-0.871234	1.0915	-0.248436
Ccdc36	-1.0686	-1.13316	0.49334	0.376838	0.88047	0.241996	-0.342155	-0.71953	0.58841	0.682397
Ccdc40	-1.4682	-1.42184	0.786783	0.505222	0.407022	0.623412	0.193668	0.012862	0.050107	0.310963
Ccdc64	-1.95833	-1.79265	0.531221	0.006627	-0.408318	0.574826	0.468925	0.401695	0.841373	1.33463
Ccdc77	-1.52636	-1.40224	0.335503	0.415962	0.463732	0.356981	0.137954	0.097784	0.793	0.327681
Ccdc85a	-1.31967	-0.923519	1.3194	1.17881	-0.664089	0.115262	-0.306097	-0.19296	0.49981	0.293061
Ccdc85c	-1.75577	-1.80055	0.98378	-0.024808	0.762333	0.707792	0.359392	0.444608	0.348858	-0.025639
Ccdc88c	-2.1035	-2.04526	1.33871	1.02882	0.916924	0.740217	-0.633527	-0.598718	0.611498	0.744829
Ccnb1	-1.27042	-1.65664	0.229108	0.663171	0.408603	0.378427	0.197439	0.015757	0.597564	0.436987
Ccnb2	-1.22613	-1.54293	0.634046	0.580157	0.398692	0.224488	0.023956	0.296458	0.36499	0.246274
Ccnf	-1.44673	-1.8486	0.97041	0.689742	0.713515	0.102358	-0.022685	-0.04356	0.341761	0.543792
Ccnjl	-1.78522	-1.49632	-0.34606	-0.154395	-0.03257	0.387685	1.18183	1.34757	0.75199	0.145482
Ccno	-1.28966	-1.27554	0.710665	0.564273	-1.03936	0.144591	-0.283225	0.11811	2.26447	0.085678
Ccp110	-1.36193	-1.26622	0.127906	0.337408	0.307194	0.273348	0.172274	0.056056	0.455923	0.89804
Ccpg1os	-0.867559	-1.07539	0.396576	0.220792	-0.266635	0.283145	0.441661	1.01598	0.474248	-0.622816
Cd164l2	-1.1525	-1.27285	-0.104851	-0.060593	-0.575077	0.112856	0.226931	1.13559	1.55354	0.136947
Cd74	-1.40196	-1.18267	0.500046	0.574155	0.62186	0.628832	0.421158	-0.507215	0.307401	0.038395
Cdc20	-0.901745	-1.2642	0.949035	0.663052	0.539232	0.309342	-0.330852	-0.245262	0.255671	0.025727
Cdc45	-1.09718	-1.72916	0.332358	0.415541	0.109338	0.287537	0.507209	0.240427	0.749429	0.184499
Cdc5l	-1.10588	-1.22238	-0.127136	0.140061	0.928842	1.01743	-0.189516	-0.178223	0.284248	0.452548
Cdc6	-1.68419	-2.11698	0.496121	0.302814	0.015412	0.515634	0.616945	0.601012	1.03953	0.213704
Cdc7	-1.14607	-1.38571	-0.411151	-0.062363	0.491661	0.304144	0.352213	0.4596	0.588036	0.80964
Cdca2	-1.02443	-1.42335	0.274838	0.183619	0.03437	0.217719	0.272909	0.276015	0.708309	0.48001
Cdca3	-1.07089	-1.53106	0.636787	0.298315	0.051281	0.210742	0.001507	0.304737	0.814527	0.284045
Cdca5	-1.77935	-2.38745	0.743914	0.805037	0.694726	0.332148	0.140851	0.317356	0.507876	0.624893
Cdca7	-1.66081	-1.84799	0.294689	0.243515	0.610702	0.277338	0.29441	0.202357	0.674698	0.911093
Cdca8	-0.960171	-1.56495	0.817478	0.607569	0.321406	0.363146	-0.145911	-0.341308	0.704661	0.198082
Cdcp1	-1.67003	-1.64146	0.88873	0.847248	0.837387	0.249503	-0.190279	-0.557661	0.693704	0.542853
Cdkl5	-1.16633	-1.19297	-0.392201	0.156623	-0.143933	1.01922	0.092229	0.255932	1.33176	0.03967
Cdkn2aipnl	-1.3772	-1.54533	0.603594	0.459877	0.207452	0.531997	0.369771	0.202873	0.740444	-0.19348
Cds1	-1.07787	-0.948806	0.236634	0.243133	0.19126	0.298267	-0.425091	0.012224	1.03648	0.433769
Cdt1	-1.48856	-1.97553	1.19322	1.09776	1.4099	0.684319	-0.390009	-0.197932	-0.370986	0.037818
Celsr1	-1.38738	-1.45431	0.816299	0.496215	1.20931	0.068599	-0.27664	0.15331	0.186641	0.187958
Cenpf	-1.39798	-1.64877	-0.231143	0.109844	0.611125	0.58617	0.245885	0.117232	0.564299	1.04334
Cenph	-1.39966	-1.98041	0.760011	0.763782	0.198037	0.289054	0.559497	0.11567	0.6297	0.064317
Cenpm	-2.13611	-2.3287	0.911508	0.316848	0.10048	0.488861	-0.377872	0.26836	1.89708	0.859552
Cenpn	-1.03177	-1.28546	0.17601	0.387812	0.958876	0.344836	0.219189	-0.142377	0.023025	0.349861
Cenpp	-1.00985	-1.8915	0.030963	0.529314	0.409927	0.619087	0.150309	0.464107	0.184286	0.513351
Cenpv	-1.92206	-2.15748	0.813858	0.393249	0.429679	0.503595	-0.104026	-0.053709	1.48585	0.611039
Cep44	-1.38825	-1.20301	0.012526	0.29193	0.908094	0.511956	-0.264287	0.422648	0.474867	0.233522
Cep70	-1.0563	-1.31296	-0.301477	-0.002163	0.826641	0.713097	0.390417	-0.353865	0.284914	0.811689
Cep72	-1.36657	-1.47939	0.15616	0.32179	0.240565	0.272684	0.525564	0.279584	0.737508	0.312102
Cers1	-0.752991	-0.477356	0.586285	0.079561	0.657933	-0.872251	-0.296344	0.468754	-0.560204	1.16661
Chaf1b	-1.1665	-1.79478	0.24007	0.058187	0.629185	0.098337	0.367775	0.076207	0.882044	0.609474
Chchd5	-1.37938	-1.31878	1.00665	0.692004	0.408187	-0.195271	0.261947	0.280666	0.234678	0.009294
Chd1l	-1.18275	-1.43401	0.123573	0.005324	0.502203	0.899562	-0.132108	-0.005672	0.681817	0.542062
Chd3os	-0.895693	-0.737946	0.386831	0.821781	-0.096262	1.37913	0.337445	0.205337	-0.240697	-1.15992
Chd7	-2.24485	-2.112	0.91586	0.68525	0.186069	-0.123693	0.687013	0.925077	0.148814	0.932453
Chek1	-1.37349	-1.46627	-0.242517	0.292039	0.69678	0.705123	0.298742	0.030783	0.407167	0.65164
Chek2	-1.28187	-1.25009	-0.112498	-0.026636	0.745669	0.879328	-0.082857	-0.185954	0.73028	0.584634
Chga	-1.78502	-1.78502	-0.162561	-0.23363	0.977751	1.4263	-0.165845	-0.218451	0.871931	1.07455
Chrna9	-1.34944	-1.34944	0.108415	-0.078614	1.23432	1.09549	-0.239747	0.053826	0.31686	0.208336
Chtf18	-0.94627	-1.29733	0.926551	0.424174	1.02008	0.747685	-0.434438	-0.271977	-0.012009	-0.156458
Ciart	-1.85251	-1.80556	1.34793	1.49809	1.66407	0.14282	-0.590847	-0.530582	-0.005885	0.132464
Cilp2	-1.20544	-1.17595	1.04376	0.566839	0.355685	-0.303759	-0.305278	-0.339896	1.23203	0.13201
Cit	-0.914546	-1.22393	0.881883	0.65203	0.535336	0.609934	-0.22439	-0.200671	-0.045539	-0.070104
Ckmt1	-1.68979	-1.54574	1.1666	0.994809	0.363326	-0.006313	0.490363	-0.910736	0.67086	0.466611
Clcn3	-1.71586	-1.64694	-0.38264	0.091218	0.476528	0.429872	0.619637	0.499012	0.52167	1.10749
Cldn3	-1.45612	-1.58195	0.098211	-0.011806	-0.285831	0.114161	0.560218	0.303667	1.29214	0.967313
Cldn7	-2.43001	-2.2568	1.72251	1.5578	0.036077	-0.125689	0.296431	0.214621	0.878084	0.106977
Clu	-1.71498	-1.30031	0.740277	0.392793	-3.5e-05	0.873512	0.297145	0.484489	0.568525	-0.341415
Cmah	-1.13579	-1.32855	0.550055	1.27888	0.682333	-0.065996	-0.088352	-0.361479	-0.390204	0.859107
Cmss1	-1.78007	-2.20247	0.407144	0.44571	0.594677	0.848448	0.341784	-0.024408	1.23017	0.139013
Cmtm8	-0.507613	-1.05133	0.193932	-0.087513	-0.396237	-0.528898	0.129636	0.620873	0.54671	1.08045
Cnga3	-1.28698	-1.28698	0.146514	0.186028	-0.010781	0.633695	-0.002466	0.067472	1.1769	0.376593
Cnnm2	-1.96561	-1.95173	0.87295	0.683932	1.4439	0.423969	-0.026578	-0.20079	0.020087	0.699864
Cnot8	-0.955888	-0.934835	0.379963	0.618988	1.24884	0.324397	-0.296588	-0.218701	0.121977	-0.288149
Cnpy1	-1.51068	-1.51068	0.460543	0.766116	-0.096543	0.602689	0.547984	0.431179	-0.493469	0.802858
Cntrob	-1.19591	-1.30781	0.865956	0.546382	0.195447	0.548386	0.123941	0.364752	0.086688	-0.227831
Coa7	-1.13919	-1.39295	0.517092	0.280242	0.447364	0.273317	-0.221576	-0.220127	0.836999	0.618833
Coil	-1.48919	-1.36388	0.23739	0.034236	0.442344	1.33406	-0.090178	-0.162195	0.787606	0.269804
Col18a1	-2.17023	-2.43802	1.16277	0.679785	0.46172	0.792218	-0.116295	0.018442	1.24808	0.361529
Col9a2	-1.90448	-1.78678	0.36635	-0.085218	0.419469	0.719857	-0.121231	-0.232279	1.62672	0.997596
Coq7	-0.696274	-1.08844	0.332772	0.186637	-0.09055	0.367074	-0.282419	0.073184	1.00339	0.194627
Cox7a1	-0.503903	-1.62715	0.519233	-0.153992	-0.277776	0.388575	0.141844	0.480831	0.836498	0.195839
Cpn1	-1.37037	-1.46744	1.3067	0.946363	-0.305164	2.04968	-0.382773	-0.566547	0.533555	-0.744009
Cradd	-0.834515	-1.13691	0.444029	0.198726	1.14349	-0.174179	-0.11534	0.107946	0.063526	0.303235
Cry1	-1.16177	-1.5244	0.538155	0.520074	1.0929	0.920777	-0.307534	-0.230515	0.160657	-0.008341
Crym	-1.76111	-1.6635	1.32329	1.22329	0.408168	0.325669	0.245003	-0.225062	-0.513795	0.638056
Csrnp3	-1.37819	-1.3682	0.10795	0.198628	0.613545	0.034514	0.382784	0.114074	0.263885	1.03101
Ctbp2	-1.27355	-1.44984	1.03883	0.990278	1.00628	0.721325	-0.473288	-0.475564	0.07755	-0.162013
Cth	-1.65246	-1.83749	1.40991	1.41197	1.68635	0.510779	-0.875173	-1.171	0.230828	0.286301
Ctnnal1	-1.79102	-2.15994	-0.341114	-0.141769	0.558075	2.32691	-0.003451	-0.21082	1.27182	0.491303
Cul4b	-1.27319	-1.36176	0.150889	0.856558	0.48858	1.23689	-0.121266	-0.345655	0.244863	0.124091
Cyb561	-1.6563	-1.23148	1.06503	1.07037	0.471515	0.238599	0.083988	0.076997	0.202528	-0.321252
Cyfip2	-1.66376	-1.35652	1.21243	1.26028	0.216002	-0.445123	0.078454	0.241436	-0.282469	0.739273
Cyp2s1	-1.27143	-1.33233	0.00067	0.141704	0.672292	0.690971	0.435924	0.143132	0.345325	0.173744
D11Wsu47e	-1.23098	-0.901929	0.612681	0.091913	-0.276155	0.711009	0.020736	0.194558	0.996536	-0.218365
D630023F18Rik	-1.62399	-1.6198	0.293755	0.401963	-0.89852	1.05709	0.07892	-0.071987	1.94471	0.437863
D930048N14Rik	-1.48499	-1.56161	0.582779	0.393521	1.20818	1.0662	-0.654996	-0.078651	0.542566	-0.012997
Dab1	-2.38702	-2.38559	0.874712	0.909191	1.22999	0.362216	-0.425626	-0.281985	0.821474	1.28264
Dact2	-2.33788	-2.10512	0.355671	0.140856	2.11459	0.633341	-0.360082	-0.170049	0.619794	1.10889
Dars2	-1.52486	-1.65717	0.06044	0.250434	0.651037	0.633295	0.263505	0.250658	0.683617	0.389042
Dbf4	-1.03635	-1.44531	0.294007	0.650901	1.0883	0.394113	-0.341803	-0.404888	0.142813	0.65821
Dcaf4	-1.35964	-1.1375	0.327865	-0.126248	-0.055292	0.526404	0.459979	-0.175451	1.48507	0.054805
Dclk2	-1.51486	-1.08568	0.151651	0.060586	0.120176	0.848416	-0.261223	-0.091762	0.904787	0.867907
Dcps	-1.20786	-1.49252	0.465407	0.422275	-0.123533	0.236981	0.583001	0.210393	0.774746	0.13111
Dctpp1	-1.50573	-2.24804	0.759082	0.277715	0.242004	0.806546	0.179566	-0.124651	1.3862	0.227309
Ddc	-1.48527	-1.12665	0.072143	-0.025681	1.06821	0.877743	-0.171379	-0.193119	0.413886	0.570122
Ddt	-1.37722	-1.61488	0.757507	0.36192	0.075051	0.787803	-0.159025	-0.015668	0.780667	0.403837
Ddx20	-1.12199	-1.36623	-0.061296	0.335291	0.909112	0.554842	-0.050365	-0.140288	0.276117	0.664802
Ddx25	-2.05692	-2.02884	0.516279	0.757067	0.586033	1.36099	0.286179	0.320854	0.729549	-0.471198
Ddx4	-2.2315	-2.22603	-0.186278	0.439093	0.898407	1.47126	-0.171074	-0.22398	1.5245	0.705605
Ddx43	-1.51682	-1.68613	-0.009014	0.416654	1.04609	1.52272	-0.117504	-0.091911	0.060691	0.375215
Ddx59	-1.08882	-1.43844	0.128292	0.005808	1.02022	0.557674	-0.425298	-0.224501	0.750855	0.714215
Depdc1b	-1.30613	-1.64479	0.461983	0.499295	0.203952	0.33541	0.641456	0.514936	0.027324	0.266565
Depdc7	-1.31713	-1.06083	0.696705	0.783322	0.74623	0.388892	0.423863	0.080386	-0.621068	-0.120366
Deptor	-1.27544	-1.28524	0.136942	0.366995	0.824216	0.822203	-0.21053	-0.281194	0.669647	0.232397
Dffb	-1.20454	-1.10606	0.074868	-0.136525	0.470237	-0.251733	0.369054	0.404566	0.568767	0.811367
Dgat2	-0.626506	-1.08472	0.217412	0.135673	-0.025297	1.3043	-0.202883	0.121545	0.830474	-0.66999
Dhdh	-2.11714	-2.13094	0.88004	1.13027	-0.284487	-0.273781	0.759741	0.923864	0.677687	0.434736
Dhtkd1	-1.53132	-1.02723	0.763781	0.708281	0.779336	0.750544	-0.056848	-0.199193	-0.082132	-0.10522
Dhx16	-1.25789	-1.35671	0.888794	0.714817	0.536321	0.07451	-0.151943	-0.251889	0.376471	0.427517
Dlgap3	-2.24392	-2.29494	1.24756	0.884569	1.15383	1.48505	-0.518838	-0.611021	0.476098	0.42161
Dlgap5	-1.20588	-1.47193	0.683785	0.583485	0.380546	0.423772	-0.250446	-0.116033	0.762215	0.210483
Dll1	-1.48849	-1.48296	1.25656	1.20864	1.65721	-0.552972	-0.358064	-0.39981	-0.271458	0.431364
Dmc1	-2.0084	-1.76186	0.117592	0.168437	0.845321	0.46794	-0.373051	-0.059534	1.14448	1.45907
Dmtn	-1.97046	-2.16803	1.02586	0.566286	0.155437	1.99014	-0.466924	-0.219215	0.719417	0.367491
Dna2	-1.49048	-1.72846	0.250646	0.01592	0.7797	0.928214	0.199592	0.200265	0.449757	0.394844
Dnah8	-2.01614	-1.93137	1.39682	1.53411	-0.28334	-0.498799	1.04988	0.989046	-0.298008	0.057807
Dnajc21	-1.53167	-1.85465	0.250276	0.353474	1.22684	1.65409	-0.310292	-0.254318	0.392029	0.074227
Dnajc22	-1.87471	-2.02007	1.42513	1.24147	0.436478	0.038598	0.428043	0.209215	0.029565	0.086283
Dnajc6	-1.9453	-1.88343	0.328642	0.47018	-0.03775	2.0511	-0.273119	-0.23184	1.90545	-0.383939
Dnd1	-2.56493	-2.09558	1.54782	0.900813	-0.469704	-0.525251	1.57779	1.42799	0.389852	-0.188795
Dnph1	-1.13687	-1.20856	0.833033	0.550328	0.736468	0.168029	-0.30821	0.161912	0.275054	-0.071183
Dpp4	-1.60508	-1.53532	0.702731	1.34939	0.692419	1.12497	-0.504492	-0.66632	0.91104	-0.469337
Dpy30	-1.09954	-1.47969	0.093305	0.475695	0.585498	0.441015	0.207134	-0.097313	0.436561	0.437341
Dpysl5	-1.60092	-1.60092	0.466026	0.0812	0.329246	0.778697	0.516771	0.312109	0.339431	0.37837
Dscc1	-1.21733	-1.69653	0.346968	0.259336	-0.028384	-0.109527	0.711594	0.793922	0.319126	0.620821
Dtl	-1.32218	-1.72933	-0.10255	0.183169	0.739313	0.818567	0.193685	0.010389	0.532509	0.67642
Dtnb	-0.721448	-1.11512	0.255446	-0.034021	-0.36897	0.538641	0.008202	0.122072	1.09842	0.216786
Dtwd2	-1.20097	-0.970608	0.115748	0.255809	0.884684	0.780992	-0.017365	-0.489601	0.399925	0.241385
Dtx1	-1.29435	-1.31326	0.306186	0.174688	2.14308	0.295971	-0.732384	-0.522906	0.603116	0.339865
Dtymk	-1.27032	-1.59543	0.770827	0.478247	0.398899	0.562722	-0.164166	-0.320476	0.858976	0.280721
Dus1l	-1.35616	-1.28531	0.908589	0.525682	0.043224	0.439004	0.343516	0.021071	0.572209	-0.211822
Dusp9	-1.86335	-1.93719	0.463254	0.014266	1.54324	1.05048	-0.347009	-0.30104	1.30028	0.077071
Dut	-0.770484	-1.40705	0.048452	0.14597	0.432668	0.711395	-0.356029	-0.099759	0.530168	0.764674
Dynlt1c	-1.26643	-0.78973	-0.238143	-0.448501	-1.23566	-1.18499	-0.744382	1.53611	2.32155	2.05016
Dyrk3	-1.43215	-1.62786	0.482692	0.123523	0.420296	0.71895	-0.406953	-0.360681	1.0425	1.03969
E130102H24Rik	-1.90983	-1.86643	0.161876	-0.049544	0.57976	1.08332	0.31768	-0.240832	0.713723	1.21028
E130309D14Rik	-1.58475	-1.58475	1.05841	0.802608	1.1296	-0.688676	-0.242199	-0.238223	0.434236	0.913752
Echdc2	-0.931452	-1.21609	0.399643	0.216916	1.17552	0.849965	-0.162184	-0.092849	0.100851	-0.340326
Ect2	-1.29025	-1.52976	0.246393	0.818911	0.91301	0.66661	-0.333367	-0.316447	0.306518	0.518387
Efna3	-1.3491	-0.429624	0.982082	0.347934	1.14137	0.27377	-0.451678	-0.417256	0.362012	-0.459507
Elac2	-1.05206	-1.20351	0.686157	0.452741	0.384779	0.957562	-0.226591	-0.167662	0.473463	-0.304876
Elavl2	-1.81555	-1.51007	0.669938	0.838642	-0.084929	0.899222	0.362265	0.277847	0.534929	-0.172293
Ell3	-1.97344	-1.63331	1.2913	0.948437	0.073135	-0.392965	0.628523	0.462591	0.795897	-0.200167
Elovl6	-0.997104	-1.19847	-0.446898	-0.002409	0.920836	0.648969	0.257416	0.215946	0.464986	0.136727
Elovl7	-1.19289	-1.09336	0.456451	0.896879	1.58095	0.604616	-0.489435	-0.623552	-0.200887	0.061221
Emb	-1.62215	-1.64519	0.144414	0.358483	-0.360339	0.036749	0.74506	0.369534	1.1012	0.872249
Eme1	-1.26566	-1.73342	0.832365	0.526266	-0.42402	0.003796	0.663459	0.617518	0.712027	0.067669
Engase	-0.962852	-0.699155	1.10337	0.54455	0.770293	0.633459	-0.514228	-0.189623	0.186167	-0.87198
Epb4.1l4b	-1.63248	-1.70304	0.096273	0.261293	0.918444	1.64447	-0.271887	-0.267731	0.756728	0.197932
Epb4.1l5	-1.88847	-2.09594	0.176077	0.543755	0.408762	0.397854	0.716753	0.842029	0.540861	0.358319
Erbb3	-1.87642	-1.55339	-0.22234	-0.470071	0.333899	1.65559	0.191035	0.284801	1.84537	-0.188474
Esco2	-2.02166	-2.52007	-0.057555	0.639314	0.890734	1.03192	0.378916	-0.042288	0.751799	0.948885
Espl1	-1.84997	-2.2082	1.30772	0.904946	0.513966	0.620367	0.196553	0.455976	0.172714	-0.114062
Esx1	-1.31528	-1.24215	-0.096809	-0.059478	-0.666355	1.65189	0.592764	0.712935	0.800419	-0.377936
Etaa1os	-1.37152	-0.579145	0.104405	0.754777	0.200709	-0.25471	0.422422	0.334255	0.344211	0.0446
Etl4	-1.88586	-1.28028	1.03616	0.961826	0.767797	0.24653	-0.494704	-0.209389	0.340346	0.517574
Etnk2	-1.11753	-1.16297	0.291734	0.0586	-0.514042	0.116206	0.574286	0.655883	0.922797	0.175029
Etv5	-2.17768	-1.99496	0.87894	0.723539	0.281912	0.877064	-0.13372	-0.024716	1.19717	0.372452
Evpl	-1.44624	-1.31783	1.26819	0.726758	0.197948	-0.543602	0.725837	0.431372	-0.137107	0.094674
Exo1	-1.44834	-1.83867	-0.036819	-0.169125	0.542242	0.795345	0.058846	0.106549	1.13615	0.853828
Exoc3l	-1.85012	-1.75733	0.280311	-0.348218	1.74228	0.094603	0.162119	-0.044572	0.859213	0.861717
Exoc6	-1.01827	-1.196	-0.619484	-0.318166	0.723598	-0.024667	0.449665	0.493849	0.31392	1.19555
Exosc5	-1.24731	-1.62863	1.03084	0.483298	0.646078	0.844351	-0.462696	-0.122483	0.843207	-0.386658
Exosc7	-1.20043	-1.44675	0.450649	0.489186	0.396837	0.218718	-0.099527	-0.12983	0.851792	0.469356
Ezr	-1.30201	-1.55542	0.49202	0.140495	0.918663	0.454349	-0.405312	-0.446108	0.911575	0.791748
F11r	-1.38013	-0.719008	0.158475	0.315923	0.640896	0.37229	-0.0906	-0.33231	0.746386	0.288078
Fads6	-1.07999	-1.07999	0.769213	0.413149	0.717027	1.20275	-0.656677	-0.677264	-0.04577	0.437542
Fam117a	-1.95509	-1.61628	0.717627	0.24388	0.199595	0.064319	0.021702	0.35913	1.33355	0.631563
Fam122b	-1.62364	-1.60103	-0.152166	0.265305	0.328969	1.16942	0.289563	0.300493	0.481575	0.541512
Fam159a	-1.11766	-0.971003	0.65465	1.20888	0.077689	-0.803832	0.725924	-0.135806	0.525736	-0.164579
Fam222a	-1.18679	-1.06689	0.777297	0.652911	-0.265456	1.14995	0.029368	-0.098914	0.049781	-0.041263
Fam25c	-2.38273	-2.38273	1.80985	1.91673	-0.956737	0.31948	-0.585721	0.088974	1.65973	0.51315
Fam60a	-2.14071	-2.31625	0.408152	0.845769	0.904126	0.237335	0.193428	0.18878	0.55372	1.12565
Fam73a	-1.08555	-1.43883	0.273295	0.441844	0.404554	0.68773	0.011635	-0.188962	0.458975	0.435303
Fam83g	-1.21999	-1.20842	0.681206	0.31558	0.101006	0.238735	-0.323573	-0.17649	0.862998	0.728946
Fancd2	-1.81069	-2.10171	0.309548	0.596696	0.742929	0.691752	0.080156	0.035672	0.824419	0.631224
Fanci	-1.49054	-1.72115	0.038286	0.286042	0.940976	1.13888	0.144237	-0.167302	0.367553	0.463021
Fancl	-1.35767	-1.00979	-0.220615	0.366346	0.493714	0.637956	-0.231602	-0.195643	0.669688	0.847617
Fancm	-0.980685	-1.11697	0.111212	0.48344	-0.124524	1.09671	0.228349	0.266644	0.304903	-0.269071
Fbxo2	-1.00433	-1.01485	0.600293	0.365017	1.13876	0.209931	-0.483048	-0.749616	0.328387	0.609453
Fbxo5	-1.1597	-1.61892	0.207768	0.438049	0.461445	0.657369	0.15073	0.074211	0.613467	0.175586
Fcho1	-1.1647	-1.19399	0.982185	0.359641	1.05868	0.430807	-0.199635	-0.940141	0.184306	0.48285
Fem1b	-1.04531	-1.13113	0.106761	0.656307	1.62564	-0.06606	-0.119551	-0.164893	-0.531897	0.670132
Fen1	-1.22199	-1.66134	0.543258	0.040144	0.134059	0.209036	0.471445	0.352269	0.75396	0.379159
Fermt1	-1.27278	-1.27136	1.20989	1.009	-0.32425	-0.221716	0.024728	-0.058144	0.912723	-0.008089
Fgf17	-2.36029	-2.36029	1.16202	0.69369	0.431732	1.85865	-0.615268	-0.036344	0.913972	0.312135
Fgfbp1	-2.58556	-2.76825	2.04106	1.72885	-0.156368	-0.181364	0.187064	0.773142	0.597583	0.363834
Fignl1	-1.68268	-2.11056	-0.236141	0.42657	0.882756	0.80343	0.602154	0.486528	0.142492	0.685455
Firre	-1.95546	-1.52804	0.247412	0.153625	0.502948	1.02099	-0.401053	-0.025486	1.08952	0.895551
Fkbp4	-1.20263	-1.59346	0.496566	0.131915	0.272438	0.338354	0.040583	0.152621	0.963806	0.399807
Fkbp6	-1.36455	-1.36455	0.793142	0.521416	-1.36455	1.65675	-0.376136	-0.44769	2.92004	-0.973881
Flywch2	-1.72562	-1.42596	1.4577	1.26652	1.37292	0.23739	-0.057744	-0.27219	-0.656396	-0.196619
Foxd3	-1.74165	-2.02261	0.834875	0.387461	0.439662	1.84586	-0.593216	-0.793534	0.77596	0.867189
Foxi3	-2.19046	-2.19046	2.13938	1.76801	0.81656	-0.161533	-0.396352	-0.454068	0.785541	-0.116636
Foxj1	-1.73465	-1.77449	1.62837	1.15473	0.023769	-0.675531	0.080304	0.506764	1.1142	-0.323476
Foxn4	-1.09712	-1.09712	0.64013	0.298487	0.932858	0.879239	-0.192544	-0.052381	0.242583	-0.554124
Foxred2	-1.99217	-1.80416	1.11333	1.02475	0.742211	0.699629	0.306828	0.105299	0.071682	-0.267405
Frat2	-2.0087	-1.55589	0.16826	-0.344308	0.375597	0.605264	0.263609	0.593544	0.898488	1.00414
Frem2	-1.95779	-1.93935	0.993967	0.891359	1.29097	-0.171998	0.046843	-0.290098	0.346048	0.790054
Frmd4b	-1.58753	-1.31494	0.541454	0.610768	0.111363	-0.203496	0.530454	0.557798	0.05721	0.696916
Frmd5	-1.32504	-1.36622	0.772106	0.537696	-0.199393	-0.261495	0.730714	0.587796	-0.000405	0.524238
Fsd1	-1.2799	-1.06588	1.20867	0.843576	0.623479	0.459231	-0.290371	-0.180756	-0.358566	0.040523
Fut9	-1.40027	-1.42304	-0.248341	0.258525	0.652396	1.25427	0.079294	-0.343527	0.281587	0.889105
Fxyd6	-2.72429	-2.16083	1.89695	1.77893	-1.4683	-1.58162	1.38296	1.52284	0.834601	0.518764
Fzd10	-1.98145	-1.80778	0.782587	0.466145	-0.242941	0.027674	1.16065	0.836128	0.459673	0.299316
G0s2	-1.91081	-1.56224	1.7218	1.28107	1.16429	-0.72114	0.538381	-0.355127	0.073176	-0.229396
G2e3	-0.914776	-0.818023	-0.583074	0.21878	-0.114348	-0.143562	0.607001	0.376132	0.252366	1.1195
G630025P09Rik	-1.19802	-1.0959	1.31725	1.03459	0.681543	0.20903	-0.533921	-0.683881	0.422143	-0.152843
Gab1	-2.20114	-2.06242	1.20024	1.30236	1.15737	0.135274	-0.451961	-0.40409	0.468473	0.8559
Gal3st3	-1.41309	-1.32224	0.463477	-0.078521	0.32503	0.417572	0.027331	0.132879	0.760678	0.686879
Gar1	-1.31152	-1.26567	0.958589	0.621952	0.127954	0.32234	-0.027205	0.046677	0.659201	-0.13232
Gart	-1.0372	-1.27645	0.506589	0.158267	0.350504	0.754015	-0.325925	-0.213617	0.855122	0.228695
Gbx2	-2.23781	-2.08632	1.53202	1.22254	1.39393	0.580548	-0.682738	-1.08062	0.112487	1.24596
Gcat	-1.46436	-1.77085	0.670076	0.312475	0.405415	0.093484	0.351649	0.198686	0.663501	0.539925
Gemin4	-0.947096	-1.01321	0.135663	-0.075751	-0.288247	0.225243	0.110393	0.262197	1.26277	0.32804
Gen1	-1.12266	-1.36437	0.571391	1.00135	0.711493	0.601771	-0.07211	-0.174541	-0.14968	-0.002648
Ggnbp1	-1.23092	-1.24687	1.14263	0.450248	0.615148	0.061559	-0.906415	0.101875	0.591233	0.421518
Gins1	-1.64067	-2.00536	0.786341	0.851854	-0.034723	0.612163	0.651246	0.120491	0.787787	-0.129128
Gls2	-0.974744	-1.49864	-0.200957	-0.002888	0.296122	0.470014	0.307627	0.5823	0.45679	0.564372
Glul	-1.80794	-1.88692	0.108336	-0.016776	1.49596	0.956606	-0.284583	-0.209759	1.09924	0.545841
Gm10052	-0.892929	-1.15722	0.001835	-0.424222	-0.217199	0.093716	0.369951	0.559561	1.20469	0.461823
Gm10069	-1.1389	-0.987937	0.220627	0.509024	-0.478542	0.234791	-0.231832	1.34336	0.814374	-0.284969
Gm10416	-2.31312	-2.72735	0.690593	1.53504	0.771646	0.692696	0.793085	0.242478	-0.326848	0.641777
Gm11744	-1.03946	-1.02658	0.868721	0.399474	-0.32703	0.577912	0.81892	0.951777	-0.027223	-1.19651
Gm13034	-1.84346	-1.93837	0.228021	-0.18434	1.60772	0.39591	-0.287608	0.18893	0.03432	1.79888
Gm13154	-2.64756	-2.64756	0.507381	1.27616	0.743935	0.173744	0.297488	0.206637	0.677108	1.41266
Gm14124	-2.49414	-2.44026	0.430782	1.18101	1.05494	0.93416	0.282687	-0.458945	0.313381	1.19638
Gm14322	-1.39994	-1.60892	-0.172855	0.397401	0.658354	1.00496	0.194584	-0.059946	0.005133	0.981225
Gm1564	-1.99127	-2.04658	0.357674	0.818923	-0.001226	1.21253	0.37549	0.099775	0.711819	0.462863
Gm17644	-1.91801	-1.30524	0.212792	0.354789	1.38799	0.482451	-0.626033	-0.568234	0.870679	1.10882
Gm20362	-0.960484	-0.954919	0.130664	0.371169	1.33953	0.708411	-0.20937	-0.576087	-0.35935	0.510433
Gm20939	-1.51827	-1.7955	-0.015772	0.698434	1.4172	0.903449	-0.252928	-0.373792	-0.144976	1.08216
Gm2381	-1.97611	-2.11116	-0.465212	0.269852	0.702046	1.54302	0.230173	-0.392004	0.907825	1.29157
Gm364	-1.02025	-1.02025	0.23797	0.741889	-0.533791	1.31031	0.448075	-0.603408	1.24309	-0.803638
Gm38426	-1.58814	-1.73332	0.080069	-0.038477	1.00682	1.42327	-0.238582	-0.405659	0.705896	0.788134
Gm4349	-1.54922	-0.884466	-0.013443	0.231303	0.489037	0.755801	0.208703	0.024695	0.637284	0.100308
Gm4532	-0.497269	-1.16359	0.723108	0.611808	0.886895	0.321306	-0.67367	-0.362284	0.27161	-0.117914
Gm5860	-1.58323	-1.78987	0.814678	0.763246	0.410824	0.791242	-0.931489	-0.066091	1.14973	0.44095
Gm5901	-1.37571	-0.759298	0.595435	0.754041	-0.037206	-0.393431	0.329285	0.260463	0.100112	0.526305
Gm6644	-2.00325	-1.70914	0.517855	0.427963	0.890819	0.859086	-0.343101	-0.604952	1.36375	0.600967
Gm6961	-1.03585	-1.03585	-0.125889	1.23826	-0.201547	0.182617	0.071834	1.37123	-1.03585	0.571062
Gmfg	-2.10188	-1.86638	0.830002	0.863251	-0.090938	1.20881	-0.162118	-0.06447	0.985331	0.398391
Gmnn	-1.06599	-1.79754	-0.501192	-0.178953	0.227723	0.585111	0.716946	0.485429	0.869527	0.658938
Gnaz	-1.28051	-1.11377	1.0698	0.300066	-0.088986	0.400693	-0.2032	-0.16632	0.804702	0.27753
Gngt2	-0.964396	-1.57702	0.23248	-0.702357	0.608101	0.873103	0.523713	0.410707	0.648054	-0.052386
Gnpda1	-1.53079	-1.72988	0.314309	0.479893	1.45105	0.404627	-0.431085	-0.420147	0.742142	0.719879
Got1	-1.18894	-1.24112	1.21369	0.943857	1.01547	0.087527	-0.544309	-0.520798	-0.018404	0.253019
Got1l1	-1.92677	-2.0443	0.191193	0.275199	0.965514	-0.024735	0.01682	-0.137897	1.16508	1.5199
Gpat2	-1.12498	-1.16342	0.677753	0.338916	-0.98837	0.701316	0.418177	-0.419254	2.24611	-0.686256
Gpn3	-1.3444	-1.59952	0.621589	0.418798	0.534778	0.497329	-0.151247	-0.331105	0.942903	0.410874
Gpr19	-1.82039	-2.11264	0.981525	0.965091	1.3628	0.258853	-0.003834	-0.316757	0.102973	0.582389
Gprasp1	-1.4212	-1.40073	-0.067227	0.038331	-0.222818	0.604447	0.462527	0.345142	1.24862	0.412913
Gprasp2	-2.19957	-2.13725	0.124958	0.401337	0.599595	0.922493	0.409029	0.148635	1.03074	0.700026
Grhl1	-1.28741	-1.32022	0.975212	0.827415	1.13475	0.954194	-0.813311	-0.320939	0.182113	-0.331805
Grhl3	-2.06156	-2.07917	-0.119599	-0.267487	0.968438	1.46872	0.305651	0.071784	0.894485	0.818745
Gsg2	-1.24853	-1.67969	0.623621	0.70649	0.443293	0.84964	-0.274251	0.119391	0.285792	0.174242
Gstt2	-1.97718	-2.02008	1.10556	0.743814	1.39147	-0.329378	-0.577925	-0.388288	1.04923	1.00279
Gtf2h3	-1.25138	-1.17584	0.239589	0.149075	0.637064	0.252944	-0.176849	0.027311	0.800593	0.497491
Gyltl1b	-1.53906	-1.62584	0.308865	0.283356	0.503442	0.145622	0.473791	0.113575	0.922596	0.413649
H1fx	-1.13516	-1.42273	0.913206	0.403851	0.224405	0.29512	0.590981	0.387049	-0.102488	-0.154234
H2-M5	-2.34354	-1.9606	0.391767	0.250293	1.59898	1.05029	-0.01298	0.021314	0.540864	0.46361
H2-Q7	-1.96486	-1.75322	1.72444	1.51915	-0.77709	-0.682715	0.913867	0.18765	0.638976	0.193802
H2afv	-1.84068	-2.12694	1.12167	0.800299	0.008709	0.610035	0.437058	0.176712	0.737103	0.076033
H2afx	-1.89844	-2.42347	1.03436	0.545622	1.40163	0.50887	-0.13648	-0.030681	0.513275	0.485309
H2afz	-0.981566	-1.4303	0.473508	0.419195	0.806112	0.589423	-0.209637	-0.375506	0.39311	0.315661
H3f3b	-1.34495	-1.48103	0.994059	1.06941	0.084806	-0.093654	0.387955	0.335934	0.303918	-0.256447
Hat1	-1.7584	-2.18919	-0.385699	0.297633	0.657293	0.69462	0.66183	0.448523	0.408422	1.16497
Helb	-1.41269	-1.39291	0.469255	0.509881	0.30185	0.716129	0.204277	0.166346	0.410492	0.027373
Hells	-1.91192	-2.40136	0.294412	0.979887	0.970985	0.705507	0.366576	0.065957	-0.037921	0.967875
Hexim2	-1.03171	-1.26446	1.19474	0.516357	0.429844	-0.186951	0.820939	0.307028	-0.384473	-0.401319
Hic2	-2.22504	-1.89267	0.56188	0.110527	1.20562	0.87111	-0.202298	0.113817	0.749104	0.707944
Hirip3	-1.57981	-1.96793	0.501128	0.319855	0.528718	0.377009	0.105502	0.105728	0.897744	0.712059
Hist1h1b	-1.52729	-2.31825	0.901279	0.343394	0.915817	0.760764	-0.123174	-0.122512	0.739641	0.430324
Hist1h1c	-1.70674	-2.0515	1.16444	0.599883	0.81893	0.408874	0.016064	0.000575	0.589879	0.15959
Hist1h1d	-1.96565	-2.65376	1.52444	0.955974	1.29142	0.54175	-0.102589	-0.035653	0.313336	0.13073
Hist1h1e	-1.72293	-2.35212	1.20082	0.644446	0.838036	0.191979	0.06074	0.093082	0.619935	0.426009
Hist1h2ab	-1.01046	-1.61444	0.722377	0.258304	1.11257	0.472787	-0.475768	-0.44568	0.729815	0.250491
Hist1h2ac	-1.20637	-1.96131	0.719074	0.074761	1.03095	0.672918	-0.241279	-0.445476	1.05405	0.302676
Hist1h2ad	-0.920558	-1.93034	0.325546	0.596588	0.018317	0.660234	0.002622	0.009964	0.909515	0.328114
Hist1h2ae	-1.63338	-2.58346	1.23514	0.713983	1.35878	0.612493	-0.301148	-0.297697	0.777787	0.117502
Hist1h2ag	-1.43253	-2.08546	0.815574	0.391598	0.707465	0.477191	-0.206125	-0.139619	1.0701	0.401797
Hist1h2ah	-1.48915	-2.48168	0.076976	0.851974	0.703494	0.388169	0.497378	0.103022	1.05684	0.29298
Hist1h2ai	-1.61695	-2.5491	1.03661	0.419422	0.66061	0.332281	0.08068	0.038947	1.05823	0.53927
Hist1h2ak	-1.89925	-2.71776	0.561315	1.01618	0.979814	0.411839	0.255019	0.371006	0.8793	0.142536
Hist1h2ao	-1.12157	-1.43526	0.805155	-0.832162	0.641859	0.466144	0.062481	-0.167444	0.809493	0.771304
Hist1h2bc	-0.761241	-1.32567	0.555059	-0.723081	0.20005	0.488792	0.251022	0.151143	0.806894	0.357036
Hist1h2be	-1.24029	-2.28769	0.547382	-0.043126	0.559866	0.348571	0.236648	0.318006	0.931556	0.629081
Hist1h2bf	-1.56941	-2.48507	1.01216	0.133901	0.464669	0.463107	0.004483	0.171797	1.21971	0.584653
Hist1h2bg	-1.592	-2.41804	1.11428	-0.183547	0.576838	0.307592	0.253405	0.335469	1.11744	0.488561
Hist1h2bh	-1.63448	-2.44153	1.06588	0.072279	0.894778	0.410655	0.093224	0.130741	1.03037	0.378086
Hist1h2bj	-1.24357	-2.31308	0.109276	-0.076183	1.29734	0.96358	-0.557688	-0.206309	1.264	0.762632
Hist1h2bk	-1.61793	-2.63121	0.863013	0.482587	0.293884	0.588832	0.101501	0.222497	1.12072	0.576109
Hist1h2bl	-1.74006	-2.98111	1.02104	0.356504	0.684349	0.415615	0.608533	0.701141	0.778047	0.155934
Hist1h3b	-1.35251	-2.36106	1.02951	0.695505	0.507303	0.64175	-0.202025	-0.297869	0.917077	0.422327
Hist1h3c	-1.22553	-1.9458	1.00618	0.516487	0.708352	0.831413	-0.665012	-0.738574	0.925764	0.586719
Hist1h3d	-1.80396	-2.39484	1.12039	0.991777	0.30895	0.36495	-0.761515	0.17294	1.25397	0.747343
Hist1h3f	-1.9071	-2.66091	1.33705	0.412661	1.13712	0.564761	-0.093757	0.027081	0.811339	0.371752
Hist1h3h	-1.91326	-2.69191	1.33105	0.952886	1.26284	0.608421	-0.315934	-0.202851	0.712331	0.256419
Hist1h3i	-1.64355	-2.46273	1.53142	0.981769	1.17313	0.339951	-0.140016	-0.045588	0.479381	-0.21377
Hist1h4a	-2.07396	-2.81623	1.12877	1.13131	0.692947	0.446355	0.341329	0.237803	0.798283	0.113389
Hist1h4b	-1.1042	-1.92472	1.12574	0.731945	0.868151	0.536632	-0.584266	-0.740673	0.758456	0.332936
Hist1h4c	-1.37395	-2.20827	0.895598	0.519517	1.27747	0.549335	-0.446428	-0.508659	0.896187	0.399196
Hist1h4d	-1.6553	-2.28401	1.1771	0.772163	0.987639	0.38975	-0.112666	-0.138907	0.595498	0.268735
Hist1h4f	-1.87739	-2.53995	1.46901	0.718926	1.43057	0.700092	-0.398224	-0.3577	0.580355	0.274309
Hist1h4h	-2.17714	-2.17499	1.48327	1.10686	0.455523	0.38655	0.132776	0.088387	0.544493	0.154272
Hist1h4i	-3.01431	-3.43485	2.81534	2.34138	0.165088	-0.342045	1.18295	1.158	-0.201304	-0.670246
Hist1h4m	-1.5722	-2.36186	1.50225	1.07706	1.09144	0.244091	-0.171205	-0.195264	0.44781	-0.062117
Hist2h2ab	-1.426	-2.3337	1.08285	0.272988	0.693567	0.356931	0.025399	0.133367	0.564214	0.630386
Hist2h2ac	-1.02506	-2.54969	1.13599	0.697884	0.965603	0.122903	-0.021386	-0.214195	0.523887	0.364071
Hist2h2bb	-2.25284	-2.46295	1.0141	0.648635	0.979408	0.520121	-0.091589	-0.185016	1.06887	0.761256
Hist2h3b	-1.9773	-2.93725	1.21095	0.571669	1.33925	0.391527	-0.03383	-0.192923	0.894791	0.73311
Hist2h4	-1.52953	-2.46887	1.38817	1.05372	1.62028	0.341257	-0.468387	-0.30413	0.265268	0.102217
Hist4h4	-2.50044	-3.28813	1.79914	1.43228	0.556641	-0.6495	1.19668	1.01034	0.516297	-0.073321
Hmgb2	-2.16626	-2.73166	0.354119	0.443514	0.821722	0.773671	0.215953	0.160318	0.898958	1.22966
Hmgn2	-0.914331	-1.39511	-0.276041	-0.209188	-0.002569	0.412071	0.518246	0.460945	0.90869	0.497284
Hmmr	-1.08501	-1.42526	0.511765	1.04288	0.42135	0.311116	0.175496	0.116392	-0.387266	0.318541
Hook2	-1.30284	-1.33026	0.798717	0.386053	1.54372	0.249408	-0.256648	-0.401038	-0.188803	0.501688
Hormad1	-1.78574	-1.78574	0.236803	0.794162	0.080177	1.58037	-0.36082	-0.176933	1.42947	-0.011746
Hormad2	-1.45681	-1.45681	0.004719	0.52285	-0.522482	2.01255	-0.109711	0.401569	1.41661	-0.812492
Hpdl	-1.18506	-1.43321	0.502995	0.11678	-0.147266	0.87255	0.205729	0.0593	0.671077	0.337107
Hpn	-1.13654	-1.13654	0.856958	0.462306	0.832846	-0.105846	-0.632678	-0.621529	0.594648	0.886365
Hspbap1	-1.25508	-1.23758	0.437373	0.33932	1.00967	0.896283	-0.582595	-0.661146	0.608419	0.445341
Hus1	-1.27031	-1.40825	-0.131224	0.194719	0.256777	0.761334	0.218533	0.33229	0.759643	0.286484
Hus1b	-1.17658	-1.06638	0.894733	0.860762	-0.878364	1.0882	-0.012918	-0.434512	1.18985	-0.464782
Hvcn1	-1.48277	-1.41954	0.816469	0.530464	0.661686	-0.128676	-0.304065	0.334088	0.509657	0.482685
Icam1	-1.97148	-1.127	1.33708	1.06339	2.11216	0.896086	-0.517862	-0.347452	-0.335112	-1.10981
Id2	-0.296312	-1.24047	0.323697	0.391629	1.97912	0.369658	-0.392059	-0.56582	-0.285604	-0.283836
Ier2	-0.846795	-0.770011	0.898733	0.391837	1.16287	0.260234	-0.400007	-0.316743	-0.158578	-0.221542
Igf2bp1	-1.85298	-1.84124	1.27646	1.07567	0.110777	0.694278	0.26761	0.434762	0.086751	-0.2521
Ildr1	-1.75478	-1.789	0.131297	-0.008686	0.827597	2.05418	-0.15301	-0.342211	1.03659	-0.001982
Impa2	-1.30804	-1.77116	0.592206	-0.105539	1.08216	1.27149	-0.692887	-0.455794	0.846155	0.541414
Inadl	-1.29285	-1.21866	0.439894	0.602603	-0.21937	-0.166789	0.316169	0.232562	1.17969	0.126753
Incenp	-1.20438	-1.489	1.28027	0.978237	0.196981	0.138661	0.145709	0.302562	-0.279471	-0.069564
Inpp5d	-1.77532	-1.68746	0.089129	0.051843	0.877616	0.923065	-0.605189	-0.53706	1.45892	1.20445
Irf6	-1.35303	-1.31994	0.450929	0.540264	0.366555	-0.332656	0.051578	0.312776	0.040111	1.24341
Islr2	-0.952155	-1.06303	0.950443	0.736167	1.86198	0.738559	-0.989934	-0.883113	-1.11823	0.719312
Itfg2	-0.964821	-1.30141	1.17762	0.964246	0.72942	-0.278691	-0.432851	0.008605	0.182824	-0.084944
Itgb7	-2.12365	-1.96687	1.28138	1.00946	1.5179	1.47471	-0.636368	-0.558442	0.316993	-0.315123
Jade3	-1.48191	-1.36861	-0.655482	-0.172051	0.63812	0.280991	0.471606	0.323089	0.789709	1.17453
Jag2	-2.53164	-2.42672	1.44525	0.921695	0.187995	0.28129	0.344799	0.296302	0.6238	0.857223
Jak3	-0.684425	-0.718406	0.388893	0.132692	0.19791	1.6622	0.433418	0.726233	-1.13775	-1.00077
Jmjd1c	-1.15484	-0.833821	0.559701	1.05391	0.549825	-0.056404	-0.11236	-0.098783	-0.23661	0.329384
Kank3	-1.90476	-1.38453	0.182983	-0.189151	0.167874	0.268875	0.499225	0.536205	0.754019	1.06926
Kat6b	-1.61848	-1.35603	0.463199	0.388715	0.718052	1.45136	-0.588321	-0.367208	0.803898	0.104808
Kbtbd8	-2.01049	-2.18011	-0.003233	0.847465	0.908475	1.1479	0.213116	0.07369	0.307717	0.695474
Kcnip2	-1.01154	-0.954952	0.50347	0.356394	0.798702	-0.281222	-0.54165	-0.077208	0.073209	1.13479
Kcnk1	-1.76643	-1.65391	0.322624	0.397962	0.777801	-0.183356	-0.278623	-0.7658	1.95142	1.1983
Kdf1	-1.6678	-1.66228	1.15723	0.954484	1.1007	0.198979	-0.978361	-0.284402	0.83925	0.342194
Kdm2b	-1.12101	-1.13238	0.034753	-0.134074	1.59586	0.192422	-0.353858	0.05045	-0.149493	1.01734
Kdm3a	-1.29262	-1.12886	-0.807385	-0.499692	0.344921	0.28679	0.641323	0.719894	0.695693	1.03994
Kdm5b	-1.34469	-1.14631	-0.087856	0.015416	0.33412	0.993864	-0.072066	0.045331	0.575051	0.687145
Kdm6a	-0.939538	-1.39129	-0.157202	0.306019	0.904795	0.579928	-0.216205	-0.315387	0.239307	0.989568
Kif11	-1.4339	-1.68391	0.362482	0.927985	0.877552	0.00622	0.357301	0.239561	-0.30501	0.651717
Kif15	-1.24713	-1.70914	0.096897	0.554849	0.659821	0.524317	0.19907	0.365193	0.041972	0.514148
Kif18a	-1.10292	-1.27212	0.033562	0.818544	0.32664	0.414399	0.313542	0.131015	-0.109593	0.446934
Kif18b	-1.26192	-1.58576	1.11377	0.788071	-0.028825	0.142221	0.368227	0.06377	0.191316	0.209128
Kif20b	-1.59187	-1.95282	0.405168	1.0425	0.626351	0.314206	0.584384	0.467137	-0.482219	0.587164
Kif22	-1.2415	-1.50799	0.713476	0.400654	0.303216	0.34512	0.140564	-0.036542	0.609046	0.273954
Kif2c	-0.980714	-1.33151	0.35325	0.294721	0.003232	0.367925	0.175209	0.081961	0.744073	0.291857
Kif5c	-1.21276	-1.16645	0.929981	0.942872	-0.612192	-0.0643	0.303283	0.582766	0.229413	0.067381
Kifc5b	-1.24283	-1.39693	1.04807	0.722179	0.438879	-0.176781	0.232664	0.132448	-0.112721	0.355027
Klf11	-1.29788	-1.09155	0.770106	0.743366	0.708062	0.416039	-0.072294	0.127045	0.118017	-0.420918
Klf15	-1.67309	-1.53204	0.597318	0.259658	1.73643	0.695327	-0.402392	-0.041819	-0.038213	0.398825
Klf2	-1.86138	-1.83615	1.26734	1.0276	1.36393	1.52144	-1.12428	-1.01762	0.708813	-0.049684
Klf8	-1.33715	-1.19513	-0.573273	-0.130202	0.640838	1.5232	0.488531	0.211509	0.796471	-0.424798
Klf9	-1.9168	-1.71898	1.38941	1.30294	1.46533	0.903028	-0.878991	-1.01805	0.029273	0.442842
Kntc1	-1.07273	-1.3763	0.215982	0.461123	0.526876	0.678968	0.003578	0.11012	0.323332	0.129056
Krtcap3	-1.3498	-1.20945	0.630244	0.66271	0.204315	-0.168504	0.633919	0.245179	0.337873	0.013516
L3mbtl2	-2.00091	-2.25443	1.38063	0.993092	0.501418	0.640831	-0.001325	0.074919	0.67796	-0.012186
Lad1	-1.45417	-1.71742	0.948907	0.422524	1.02191	0.286731	-0.319087	-0.053309	0.581325	0.282583
Lama1	-2.36718	-2.27377	1.45961	1.28433	2.23633	1.51649	0.511559	0.498216	-1.99999	-0.865592
Lat	-1.6357	-1.6276	1.30484	1.03388	-0.024341	-0.091962	0.303428	0.462795	0.330375	-0.055715
Lbr	-1.48556	-1.66983	-0.190549	-0.193225	0.503979	0.45143	0.303377	0.230811	1.13334	0.916224
Lck	-1.84716	-2.02708	1.35349	0.894639	0.356551	0.904865	0.153146	-0.024651	0.238499	-0.002299
Ldhb	-1.99423	-1.72176	0.340116	0.20627	-0.649077	0.381754	-0.052879	-0.248784	2.0491	1.68949
Lhpp	-1.84181	-1.45604	0.151157	-0.223879	-0.855911	0.500793	0.588817	0.863809	1.40905	0.864017
Lifr	-1.88951	-1.93545	1.00632	1.30625	0.546368	0.660298	0.866737	0.910787	-1.01981	-0.451999
Lig1	-1.47782	-2.14724	0.602426	0.285514	0.657319	0.8143	0.04013	0.298933	0.549613	0.376819
Lin28b	-2.85264	-2.6387	0.460546	0.949726	0.052461	0.561726	1.23072	1.20115	0.61663	0.418388
Llgl2	-1.56588	-1.46236	0.699603	0.240172	1.59473	1.24491	-0.796278	-0.629812	0.763967	-0.089055
Lmnb1	-1.515	-1.7613	0.539207	0.322149	0.75694	0.513761	0.06754	0.141496	0.35467	0.580536
Lmnb2	-1.02223	-1.22587	0.872473	0.320535	-0.015728	0.348418	0.160266	0.217781	0.443544	-0.099184
Lonrf3	-1.25824	-1.2801	0.667757	1.08394	0.446696	0.796828	-0.017067	-0.547327	0.006148	0.101372
Lpar5	-0.707231	-0.765148	0.680554	0.354966	1.25399	1.05044	-0.291885	-0.05437	-0.932506	-0.588814
Lrfn1	-1.31314	-0.873441	0.609778	0.038674	0.159952	0.188898	-0.084031	0.15586	0.403787	0.713665
Lrmp	-1.41949	-1.47863	0.919138	0.678512	-0.265946	0.718018	0.473463	-0.644245	1.03758	-0.01841
Lrr1	-0.984263	-1.55613	0.637945	0.796176	0.25953	0.828048	0.213957	-0.593885	0.184448	0.214173
Lrrc2	-1.26983	-1.31982	0.423348	0.53577	0.560545	0.95383	-0.282854	-0.617752	0.775847	0.240917
Lrrc31	-1.35155	-1.39535	0.608464	0.702699	0.688344	1.33723	-1.00026	-0.846038	0.479116	0.777349
Lsm5	-0.835896	-1.23707	-0.234285	0.358244	0.492167	0.793045	0.079658	-0.044198	0.456348	0.17199
Ly6g6e	-1.71719	-1.71719	1.53649	1.12055	0.618804	1.21468	0.426526	0.362782	-0.886127	-0.959317
Ly6h	-0.96172	-0.96172	1.21556	0.059049	0.69592	-0.328521	0.885475	-0.96172	0.765547	-0.407868
Lyplal1	-1.58628	-1.61648	0.522457	0.951516	0.28872	0.279682	0.15741	0.277321	0.352335	0.373319
M1ap	-0.908912	-1.38409	0.163429	0.077605	0.118048	1.18699	-0.001674	-0.21278	1.0537	-0.09232
Map2k6	-1.54927	-2.14392	-0.572375	-0.493373	0.227958	0.781075	1.31427	1.53286	0.7407	0.162075
Map3k15	-1.32445	-1.0137	-0.052405	0.291121	-0.823613	0.586931	0.16356	0.342472	1.22124	0.608835
Map3k9	-1.46762	-1.54728	0.636715	0.167336	0.792926	-0.024541	0.01012	-0.090487	0.708912	0.813923
Map4k1	-2.13229	-1.63617	0.981	0.541587	0.545112	0.50585	0.236495	0.545615	0.146304	0.266501
Map7d2	-1.85991	-1.87454	0.648264	0.913197	-0.167842	1.33581	0.178939	0.392609	0.797122	-0.363651
Mapk8ip2	-1.32839	-1.18192	1.22439	0.891267	-0.386111	0.291961	-0.068901	0.055546	0.27995	0.222216
2023-03-09	-1.31481	-1.00194	0.826455	0.172073	0.452687	0.33898	-0.197004	0.079361	0.522185	0.122014
Marveld2	-1.42545	-1.23136	1.02662	0.808745	0.07739	-0.26582	0.238578	0.054815	0.316557	0.399929
Marveld3	-1.36825	-1.28011	1.01497	0.812534	0.706597	0.157818	0.241504	-0.159109	0.1528	-0.278753
Mbtd1	-1.41303	-1.3549	-0.125345	0.580581	0.503188	0.685545	0.626078	0.586643	-0.266465	0.177703
Mcm10	-2.00858	-2.6587	0.856401	0.694759	0.448258	0.282946	0.471849	0.273349	1.06831	0.571414
Mcm2	-1.63971	-1.99982	0.839794	0.518448	0.803777	0.569285	-0.32308	-0.206135	0.851267	0.586176
Mcm3	-1.88634	-2.27376	0.588254	0.434514	0.915695	0.580772	-0.169589	-0.147779	1.13367	0.824559
Mcm5	-1.91267	-2.40435	0.826081	0.555573	0.572513	0.715896	0.087536	0.09682	0.89617	0.566435
Mcm6	-0.888997	-1.41555	-0.014402	0.244486	0.715382	0.681287	0.040067	0.12858	0.191959	0.317181
Mcm7	-1.57313	-2.04564	0.610397	0.490364	0.367411	0.447943	0.061458	0.196011	0.893077	0.552111
Mcm8	-1.05267	-1.51195	-0.048217	0.125947	0.663864	0.523455	0.179792	0.137191	0.595177	0.387406
Mcoln3	-1.18556	-0.990211	0.162107	0.5404	-0.225789	0.026076	0.06964	0.582943	-0.058586	1.07898
Mdk	-2.66915	-2.28324	0.951329	0.437562	-0.225851	-0.904038	1.51858	1.57996	0.539308	1.05554
Mdm1	-1.27218	-1.2145	0.048093	0.198554	-0.107831	0.512762	0.971772	0.537291	0.338221	-0.012178
Mdn1	-1.19353	-1.07181	0.353321	0.542052	0.706102	0.811954	-0.545814	-0.364044	0.543283	0.218481
Melk	-0.974133	-1.52706	-0.220603	-0.033628	0.296927	0.334074	0.605409	0.317073	0.78559	0.41635
Mettl18	-0.905012	-1.53253	-0.061149	0.209358	0.687784	0.743374	0.02229	0.011115	0.270936	0.553838
Mfng	-1.02029	-1.18636	1.03149	0.737358	0.849966	0.880933	-0.673377	-0.331967	-0.458659	0.170909
Mgarp	-2.13678	-2.24035	0.111043	-0.324627	-0.213231	0.318868	1.34257	1.06887	0.714566	1.35907
Mgat5b	-1.30246	-1.22641	0.585368	0.200704	0.513789	-0.520485	0.274905	-0.082914	0.687204	0.870298
Mgme1	-1.59077	-1.84081	0.794063	0.69196	0.652531	0.408548	0.060408	0.00881	0.556778	0.258481
Mir17hg	-1.6329	-1.57652	-0.674779	0.145476	0.928919	0.50287	0.373804	0.542421	-0.053362	1.44407
Mis18bp1	-1.25811	-1.43024	-0.032062	0.595412	0.482213	1.09639	0.119783	-0.061563	0.094463	0.393722
Mkrn3	-1.3662	-1.45611	0.381226	0.407737	0.110755	0.590006	0.625999	0.593669	0.236153	-0.12324
Mks1	-1.50634	-1.15491	1.12759	0.835943	0.152494	-0.092811	-0.126173	0.745345	0.189388	-0.170526
Mllt6	-1.20573	-1.1624	1.38903	1.0146	0.248642	0.730332	-0.587583	-0.479032	0.233059	-0.180925
Mme	-2.03922	-2.07604	0.189394	0.853129	1.16244	2.09726	0.71417	0.422008	-0.75624	-0.566907
Mms22l	-1.25403	-1.28462	-0.000486	0.312687	0.869974	0.558318	0.140584	-0.049826	0.215857	0.491544
Mnd1	-1.99118	-2.37301	0.395374	0.547643	0.614289	0.3966	0.339338	0.256576	0.712677	1.1017
Mns1	-1.35691	-1.59012	0.120741	0.046939	0.297905	1.37103	-0.136517	0.011228	0.763073	0.472621
Mok	-0.860823	-1.47764	0.871355	0.933123	-0.808025	0.9259	-0.340287	-0.157378	1.34793	-0.434154
Mov10l1	-1.15812	-1.15812	0.642627	0.562598	-0.401949	1.4254	-0.458566	-0.341723	1.31826	-0.430415
Mpdu1	-1.46141	-1.58628	1.14752	0.750603	0.67621	0.389812	-0.05294	0.163424	0.379118	-0.406054
Mrpl46	-0.657545	-1.10638	0.564389	0.16772	0.215872	0.008272	-0.258996	-0.217384	0.997938	0.286109
Mrpl55	-0.837054	-1.11371	0.663982	0.386426	-0.410247	0.363741	0.264227	0.218352	1.12731	-0.663023
Mrps5	-0.905714	-1.06757	0.398855	0.065155	0.028405	0.526048	-0.16847	-0.050689	0.99993	0.174057
Msh2	-2.42756	-2.65615	0.625969	0.870335	1.22617	0.860012	0.2628	0.308512	0.095907	0.834005
Msh3	-1.37767	-1.55793	-0.191011	0.297261	0.524769	0.773258	0.314692	0.402021	0.427484	0.387129
Msh6	-2.17468	-2.30076	0.157157	0.27852	0.92335	0.955701	0.02881	0.066399	0.934719	1.13079
Msi2	-1.25114	-1.4219	0.810466	1.02674	-0.05974	-0.41203	0.517699	0.501443	-0.018571	0.307038
Mta3	-0.912217	-1.10167	0.958778	0.706434	0.193231	-0.730381	-0.029932	0.10356	0.483368	0.328834
Mtap7d3	-1.00675	-0.834732	0.155098	0.346805	-0.123146	0.578889	-0.041756	-0.19288	1.04488	0.073589
Mtcl1	-1.83259	-1.78125	1.45325	1.01858	0.763273	-0.038502	-0.307603	-0.395797	-0.085082	1.20572
Mtf2	-2.07094	-2.19929	0.151941	0.831967	0.889741	0.691166	0.540904	0.332116	0.160595	0.671792
Mtfp1	-1.91603	-2.5058	1.03336	0.873822	0.497444	1.11361	0.215793	-0.585505	1.16911	0.104193
Mtfr2	-0.820228	-1.30073	0.597219	1.02358	0.560156	0.451557	0.116734	-0.465093	0.063556	-0.226751
Mthfd1	-1.13488	-1.57894	0.600936	0.274063	0.597237	0.964011	-0.360297	-0.319175	0.740584	0.216466
Mtmr7	-2.08422	-1.86466	0.018534	0.326354	1.11398	0.791764	-0.157681	-0.382828	0.841754	1.397
Mtrf1	-0.82903	-1.13466	-0.176889	0.32413	0.89055	0.613622	0.249329	0.032326	-0.17485	0.205472
Mtss1	-2.86573	-2.48018	1.93825	1.86863	1.09423	-0.183363	0.327532	0.390029	-0.007396	-0.081995
Mup6	-1.67229	-1.67229	-0.342304	-0.207098	2.00725	0.375598	0.037884	-0.630345	0.066263	2.03733
Mutyh	-1.01316	-1.69807	1.04164	0.6173	0.635139	0.14165	-0.090288	0.081603	0.446775	-0.162594
Myl7	-0.460137	-1.08774	0.431798	-0.03116	0.128866	0.968146	0.473949	-0.152661	-0.085581	-0.185477
Myo5c	-1.45508	-1.4003	0.333039	0.274333	0.744688	1.02742	-0.216272	-0.611275	0.766012	0.537433
N4bp2	-1.42098	-1.20772	0.004213	0.172515	0.544926	0.453673	0.749137	0.793074	0.003898	-0.092745
N4bp3	-2.27214	-2.24438	0.212469	-0.173282	1.4247	1.61314	-0.264516	0.068016	1.35639	0.279611
Nadk2	-1.3055	-1.39431	0.340615	-0.048689	-0.413153	0.025436	1.02125	0.975024	0.73339	0.06594
Nampt	-1.49977	-1.69393	-0.868588	-0.174555	0.342787	0.644826	0.849806	0.597416	0.5862	1.21582
Napepld	-1.35316	-1.21799	0.56764	0.716401	0.282286	0.244727	0.395361	0.357127	0.095459	-0.087848
Nasp	-1.99135	-2.52892	0.391488	0.683202	0.46994	0.699774	0.627849	0.43737	0.583853	0.626793
Natd1	-1.44153	-1.41773	1.12956	1.0049	0.698941	0.136274	-0.073431	0.210704	0.087615	-0.335299
Ncapg	-0.866825	-1.38611	-0.284173	0.349443	0.442433	0.662478	0.47808	0.196043	-0.008632	0.417261
Ncoa3	-1.36409	-1.40636	0.647613	0.49534	1.38368	0.508861	-0.809961	-0.42518	0.349322	0.620771
Ndc80	-0.985835	-1.38514	0.682573	1.07399	0.584347	-0.22989	0.470173	0.244079	-0.31109	-0.143209
Ndufa4l2	-1.55942	-1.27	-0.167595	-0.205701	-0.740431	0.140514	0.834016	0.378893	1.0257	1.56402
Necab2	-1.30884	-1.38371	0.457592	0.269042	1.53634	-0.180568	-0.239911	-0.183262	-0.334367	1.36768
Nefh	-2.10901	-2.07646	1.00198	0.516076	0.422878	2.11615	-0.645095	-0.650574	1.19206	0.231993
Neil2	-1.96967	-1.89667	0.350383	0.213582	1.91132	0.374088	-0.254635	0.005843	0.096645	1.16911
Neurl1a	-1.21114	-1.18096	1.08654	0.667484	-0.692991	-0.092146	0.680661	0.87218	-0.089987	-0.039649
Neurod1	-1.18418	-1.18418	1.06284	1.28935	0.161788	-0.057203	-0.503401	-0.290425	-0.126206	0.831607
Nfasc	-1.13938	-1.09456	0.365626	0.303659	-0.105634	0.193318	-0.020626	-0.295502	0.869836	0.923262
Nfatc2ip	-1.91099	-2.01374	0.071309	0.330764	1.15851	2.11153	-0.346377	-0.611964	0.873229	0.337736
Ngrn	-1.35711	-1.26053	1.34743	0.940626	0.671053	-0.000975	-0.366851	-0.175837	0.102612	0.099583
Nhp2	-1.21222	-1.36559	0.737841	0.316815	-0.053995	0.368615	-0.004919	-0.089264	1.2691	0.033616
Nid2	-1.6666	-1.1001	0.848542	0.604967	-0.797966	0.471089	0.333488	0.400517	0.875209	0.030849
Nipsnap1	-1.52808	-1.65242	0.380642	0.389	0.39833	0.249009	0.593247	0.424481	0.467641	0.278148
Nkx2-9	-1.28102	-1.0155	1.25826	0.773533	-0.126235	-0.662105	-0.143388	0.450789	0.778746	-0.033088
Nlrp12	-1.30747	-1.30747	0.029959	0.409743	1.15563	1.23727	-0.194433	-0.60171	0.684939	-0.106461
Nlrp1a	-1.85334	-1.81304	1.60083	1.0397	0.766461	0.254065	-0.423951	-0.803713	0.815305	0.417684
Nmb	-1.82657	-1.65492	0.804075	0.481959	-0.267166	-0.332852	1.07825	1.06086	1.02434	-0.36798
Nme3	-1.57417	-1.35147	0.93654	0.697924	0.174175	-0.36988	0.607875	-0.004255	-0.033419	0.916681
Nmnat2	-1.91909	-1.59124	1.03144	1.22396	1.02198	1.10965	-0.566363	-0.654098	-0.140964	0.484714
Nmral1	-1.15606	-1.48256	0.937943	0.460464	-0.739265	0.87854	0.785741	0.668536	0.688234	-1.04157
Nolc1	-1.28775	-1.48177	0.741006	0.232171	0.411411	0.339844	-0.113316	-0.106436	0.653483	0.61136
Nos1	-1.05039	-1.04897	0.403601	0.27892	0.155446	1.40126	-0.482601	-0.349729	0.675437	0.017017
Npr1	-1.91725	-1.81043	0.77493	0.19733	1.14071	0.230876	-0.104201	-0.03682	0.320254	1.20461
Nr6a1	-2.22084	-2.25163	0.134782	0.248383	0.504546	0.178335	0.442698	0.659158	1.04835	1.25622
Nrde2	-0.743386	-1.1796	0.490072	0.250795	0.260639	0.696913	-0.11668	-0.464282	0.901324	-0.095798
Nrgn	-1.24814	-1.4155	1.09217	0.826343	0.087343	0.303906	0.87168	0.235268	-0.005698	-0.747378
Nrtn	-1.43813	-1.21379	0.908357	-0.060569	0.215355	0.473461	1.07706	0.295366	0.033969	-0.291087
Nsl1	-1.25636	-1.45553	0.670592	0.472531	0.435568	0.240754	0.020323	-0.094129	0.732925	0.233322
Nthl1	-0.999936	-1.07475	0.959416	0.255678	-0.104112	-0.221791	0.160582	0.874789	0.119178	0.030949
Ntn1	-2.18707	-2.16152	1.90262	1.50572	2.33488	0.616956	-1.11389	-0.945171	-0.718571	0.766047
Nudt1	-1.39636	-1.71181	0.278054	0.007826	0.504061	0.766265	-0.04701	-0.374538	1.4754	0.498119
Nudt10	-1.16496	-1.19738	-0.254356	-0.244913	0.484629	1.02397	0.442386	-0.009757	0.853326	0.067066
Nudt11	-1.71475	-1.13829	-0.396944	-0.022062	0.106557	1.12664	0.131027	0.371646	0.422095	1.11408
Nup133	-1.29008	-1.21011	0.017706	-0.034619	0.931476	0.714362	-0.181706	0.033791	0.480341	0.538841
Nup37	-0.876984	-1.36673	-0.170472	0.406053	0.232861	0.690567	0.509456	0.068365	0.477817	0.029063
Nup43	-1.2551	-1.51964	0.212887	0.627388	0.285808	0.782857	0.276193	0.166749	0.546021	-0.123163
Nup62cl	-1.36009	-1.21774	-0.757235	0.046578	0.347661	1.37242	0.848043	0.853534	0.153486	-0.286656
Nusap1	-0.87655	-1.27155	0.606651	0.984383	0.045516	-0.323795	0.642237	0.396197	-0.439526	0.236439
Nxf3	-2.38952	-2.38952	0.616063	1.51207	-2.16424	1.94348	1.4839	1.46098	1.5644	-1.63763
Oard1	-1.13838	-1.21422	-0.024684	0.216932	0.609574	0.109295	-0.002215	0.353734	0.295443	0.794525
Oaz1-ps	-0.694534	-0.250231	1.26535	0.074363	-1.1316	-0.207561	0.021197	-0.318835	1.42095	-0.179093
Ocln	-1.64015	-1.64015	0.783155	1.33731	0.605038	-0.015351	0.18074	0.079687	0.002779	0.306951
Oip5	-1.23428	-1.36182	0.502111	0.939806	0.12578	-0.100945	0.472187	0.495751	0.027661	0.133746
Olfr986	-1.71093	-1.71093	0.319049	0.608973	1.09147	1.00825	-0.800969	-1.21115	1.15834	1.24791
Orc1	-1.69513	-1.99534	-0.026953	0.240603	0.23016	0.615042	0.157299	0.48913	1.14994	0.835249
Orc5	-1.56113	-1.4259	0.059216	0.523518	0.573392	0.557308	0.274057	0.146769	0.634646	0.218129
Osbpl10	-1.05096	-0.757706	0.079427	-0.112924	1.00271	-0.069796	0.422943	-0.155646	0.064317	0.577638
Otud6a	-1.27856	-1.27856	0.351382	0.073636	-1.11248	1.8236	0.109357	-0.267777	2.85796	-1.27856
Otx2	-2.75721	-2.70479	0.628498	0.780833	-1.80786	-0.4659	1.49178	1.51616	2.20899	1.1095
Ovol2	-1.33508	-1.33508	1.09547	0.99605	0.69101	0.906758	-0.902122	-0.728166	0.478443	0.132719
P2rx7	-1.5567	-1.58475	1.34204	1.25309	0.479362	0.73297	-0.712191	-1.29143	1.38665	-0.049042
Palb2	-1.51676	-1.79868	0.235279	0.380975	0.628677	0.646692	0.389133	0.193033	0.573462	0.26818
Palm3	-1.7298	-1.85207	1.23376	0.771412	1.11846	0.214228	0.223746	-0.428492	-0.34337	0.792124
Pard6b	-1.32586	-1.58014	0.937362	0.704226	0.946374	0.208085	0.056837	0.148131	-0.067165	-0.027847
Parp1	-1.87376	-2.14533	0.05735	-0.273379	1.05323	1.2507	0.087172	0.149524	0.998402	0.69609
Parvb	-0.630433	-0.62561	0.433823	0.182845	2.37722	0.612654	-0.425401	-0.31684	-1.35585	-0.252405
Pask	-1.77747	-1.74933	0.698759	0.444241	0.422932	0.680779	0.303615	0.108855	0.878105	-0.010487
Patl2	-1.1223	-1.07686	0.784206	0.703486	1.10944	0.001366	-0.732733	-0.924434	0.335032	0.922794
Pcgf6	-1.43144	-1.48317	0.029852	0.157334	0.813378	0.802257	0.146382	-0.047368	0.432681	0.580097
Pcnt	-1.16031	-1.1861	0.983351	0.613914	0.425667	0.536837	-0.086331	-0.122662	0.21861	-0.222974
Pcsk1n	-1.686	-1.53674	-0.139534	-0.041678	0.228186	0.663652	0.637374	0.525016	0.388167	0.961549
Pcyt1b	-2.10854	-2.15664	-0.28938	-0.131402	0.657874	1.71649	-0.081889	-0.220697	1.11691	1.49728
Pde2a	-1.08779	-0.983197	0.065972	-0.15129	-0.182138	-0.757728	0.445252	-0.085939	1.52911	1.20775
Pdk1	-2.05151	-2.17748	-0.251263	-0.173295	0.706178	-0.422572	1.10695	1.05299	0.925834	1.28417
Pdzd4	-1.73663	-1.86136	0.22698	-0.171001	0.009801	1.07029	-0.20071	-0.267605	1.9697	0.96052
Peg10	-3.09702	-3.26357	0.775857	1.05703	0.97572	-0.304684	2.01766	2.23812	-0.802348	0.40323
Pelp1	-1.03628	-1.16789	1.03562	0.774565	0.340771	0.571422	-0.181764	-0.090294	0.134255	-0.380394
Pes1	-0.868994	-1.04817	0.308386	0.096824	-0.114804	0.551588	0.077187	0.081288	0.98496	-0.068268
Pfas	-1.25509	-1.50103	1.01213	0.685275	0.171885	0.603315	-0.142231	0.110513	0.479914	-0.164684
Pgap1	-1.7726	-1.52403	-0.342041	0.323178	0.525921	0.933438	0.034505	-0.155523	0.481608	1.49554
Pgc	-0.856499	-0.856499	0.179124	0.841719	1.40112	0.324921	-0.856499	-0.212182	-0.169439	0.20424
Phf5a	-1.04275	-1.39075	0.43864	0.479448	0.058719	0.040883	0.308044	0.178613	0.784612	0.144534
Pick1	-1.68589	-1.44782	1.30476	0.943687	0.383519	0.258914	-0.104692	0.017948	0.380772	-0.051192
Pigl	-1.66359	-1.66479	0.634562	0.472949	0.685569	1.21625	-0.489932	-0.3548	1.00313	0.160645
Pim3	-1.5351	-1.48629	1.59212	1.20116	1.22724	0.768632	-0.597426	-0.527026	-0.24501	-0.398298
Pkp3	-1.65965	-1.68345	1.22273	0.736662	1.23812	-0.161629	-0.168144	-0.21942	0.491208	0.20357
Pla2g10	-1.92038	-1.92038	-0.554132	-0.017346	0.899488	0.837492	0.215151	-0.383337	2.18345	0.660003
Platr20	-2.1574	-2.1574	0.726609	0.908686	0.224988	1.12637	-0.011725	-0.649481	1.70554	0.283815
Platr22	-1.59257	-1.31453	0.381879	0.338258	0.619366	-0.056608	-0.913483	-0.096279	0.737442	1.89652
Platr7	-1.57736	-1.57736	0.042757	0.165508	0.580007	0.603106	-0.410645	0.602469	1.10589	0.465634
Plcd4	-0.93261	-0.776861	0.55796	0.325607	-0.38171	-0.458564	-0.031116	0.343589	0.210783	1.14292
Plcg2	-1.25139	-1.03231	0.320347	0.133912	0.93494	0.374014	-0.434141	-0.515944	0.776628	0.693947
Plch1	-1.97742	-1.63263	0.006523	0.243092	0.090462	0.646258	0.681584	0.672235	0.829934	0.439963
Plekhb1	-1.29002	-1.17972	0.77707	0.714418	0.654066	0.656461	-0.375859	-0.386033	0.482085	-0.052464
Plekhd1	-1.39344	-1.41863	1.00731	0.922369	0.401174	0.711539	-0.664266	-0.614102	0.41708	0.630973
Plekhf2	-1.54372	-1.84929	0.27048	0.61899	1.08909	1.00678	-0.386242	-0.356775	0.446273	0.704419
Plekhh1	-1.31122	-1.22888	0.04768	-7e-06	0.034156	0.735103	0.325458	0.304788	0.822327	0.270597
Pls1	-2.19179	-2.18762	-0.064809	0.322925	1.212	1.42275	0.113084	-0.680484	0.884184	1.16976
Pltp	-1.5807	-0.314406	0.582026	0.414957	2.04679	-0.455621	-0.294319	-0.524474	-0.565635	0.691382
Plvap	-1.40431	-1.44384	-0.103854	-0.570825	2.70997	-0.180802	0.32523	0.538016	-1.07771	1.20812
Pm20d1	-1.94984	-1.8575	0.518603	0.639429	0.031994	-0.07055	0.831791	0.59483	0.616842	0.644401
Pm20d2	-1.14839	-1.14697	0.427033	0.683595	-0.104864	-0.608806	0.098032	-0.145546	0.633069	1.31285
Pmel	-1.15926	-1.00891	0.362647	0.330506	2.24831	0.471043	0.13915	-0.595583	-0.549163	-0.238743
Pmm1	-1.3606	-1.58683	1.1363	0.799881	0.73455	0.071389	-0.420594	-0.758763	0.769125	0.615544
Pms1	-0.992962	-1.34916	-0.54141	0.033427	0.61834	0.619037	0.414523	0.43887	0.007951	0.751381
Pnldc1	-2.68325	-2.5498	0.859685	0.673708	1.07347	0.722138	0.805459	-0.152912	0.21471	1.0368
Pnma2	-1.82837	-1.46319	0.712898	0.551318	0.351048	0.682327	0.042469	-0.14729	0.545215	0.553572
Pnma3	-1.1683	-1.1683	0.433872	0.347211	-1.03342	1.06712	-0.193036	0.528585	2.21837	-1.03211
Pnma5	-2.81143	-2.81143	1.34156	1.36417	-2.7071	2.36597	1.4065	1.29441	3.16466	-2.60729
Pnpo	-1.28398	-1.27918	1.15299	0.888561	0.350443	0.286327	0.07478	-0.166654	0.290933	-0.31422
Podxl	-2.99148	-2.67397	0.267782	0.166015	-0.168764	-0.433234	1.79004	1.95819	1.21648	0.868934
Pola2	-1.3398	-1.61493	0.327139	0.151019	0.605741	0.189894	0.118279	0.459898	0.471506	0.631259
Pold1	-1.0806	-1.54769	0.488869	-0.048042	0.534069	0.635764	0.039019	0.246235	0.628415	0.103961
Pold2	-0.915485	-1.52312	0.746403	0.279625	-0.099372	0.446698	0.218935	0.375378	0.533234	-0.062294
Pole	-1.06648	-1.52048	0.072557	0.244713	0.742849	0.691479	-0.05839	-0.070497	0.689731	0.274514
Poli	-1.49259	-1.56295	0.430597	0.645435	0.906797	0.473218	0.309071	0.20319	-0.157747	0.244977
Polr2e	-0.894719	-0.955125	0.414219	-0.098192	-0.181381	0.735467	-0.012355	-0.060056	1.22229	-0.17015
Polr3g	-1.34542	-1.32676	-0.549692	-0.165506	0.580448	1.14793	0.307436	0.299998	0.704768	0.346793
Pomc	-0.76586	-0.508033	0.98921	0.506988	0.104575	0.142233	-1.5798	0.540888	1.00685	-0.437055
Porcn	-2.13536	-2.13412	-0.148372	-0.282533	0.247588	0.506772	0.524847	0.516525	1.2721	1.63255
Pou2f1	-1.43971	-1.36224	0.260968	0.489685	0.619445	0.406101	-0.020424	0.131163	0.309228	0.605787
Ppat	-1.29006	-1.49397	-0.188734	0.051775	0.816638	1.02605	0.024359	0.044433	0.367062	0.642451
Ppfia4	-1.34117	-1.49356	0.380907	0.081509	0.835549	0.396255	0.05142	-0.475037	0.957429	0.606702
Ppfibp2	-1.51843	-1.41929	0.204782	0.0081	0.735991	-0.099943	0.892822	0.654238	0.556039	-0.014308
Ppih	-1.04894	-1.30663	0.0752	0.33432	0.27931	0.594579	-0.130668	-0.165033	0.89177	0.476092
Ppil1	-0.916273	-1.22642	0.818347	0.419892	0.314995	0.004449	0.110819	0.235348	0.162866	0.075977
Ppl	-1.10174	-0.986976	0.827192	0.703529	0.924565	-0.435494	0.010571	0.325853	-0.368494	0.100992
Ppm1d	-1.0632	-1.31855	0.340778	0.355925	-0.220215	0.120445	0.793259	0.719591	0.225012	0.04695
Ppm1n	-1.14354	-1.14354	0.740469	0.870813	0.6634	0.215979	-0.158771	-0.382257	0.559558	-0.222106
Ppp1r1a	-1.94963	-1.78617	0.697472	0.268474	0.296668	0.838955	-0.686112	-0.621526	1.55045	1.39141
Ppp1r9a	-2.1103	-1.87233	-0.039176	0.295324	0.862872	0.170489	0.558945	0.687001	0.241577	1.20559
Ppp2r2c	-1.39502	-1.36382	0.503431	0.34249	0.163179	1.03213	-0.033597	0.252996	-0.164231	0.662443
Prdm1	-1.90371	-1.97438	0.49677	0.767209	0.597062	0.666671	0.664767	0.700163	0.807822	-0.822377
Prim1	-1.02586	-1.64147	-0.114161	0.40614	-0.015512	0.61036	0.565118	0.599852	0.477158	0.138372
Prodh	-1.72687	-1.89089	1.15569	0.596148	0.757509	0.447274	-0.122141	-0.026485	0.375433	0.434334
Prom1	-2.00859	-2.0571	1.10092	1.25291	-1.3204	-0.902967	1.33089	1.28521	0.352258	0.966865
Prph	-1.98401	-1.8556	0.365316	0.437828	0.43211	-0.488643	0.319992	-0.282852	0.592509	2.46335
Prpsap2	-1.46875	-1.6021	0.577776	0.790093	-0.059781	0.354893	0.258665	0.092093	0.967681	0.089425
Prss41	-1.31168	-1.31168	0.564883	0.184012	1.63972	0.703029	-0.192659	-0.514255	0.274721	-0.03608
Prss50	-1.01253	-0.931193	0.737216	0.53689	-0.685995	-0.11568	0.072212	0.500958	1.31516	-0.417029
Prss8	-2.18216	-2.17152	1.51529	1.44546	1.17434	-0.711121	-0.762125	-0.620543	1.36433	0.948035
Psmb10	-0.587777	-0.667587	0.586256	-0.03418	-0.096687	-0.203224	-0.058069	-0.168287	1.37825	-0.148696
Psmc3ip	-1.3972	-2.01825	0.882926	0.765616	-0.42038	0.226436	0.370537	0.6182	0.910161	0.061952
Psmg1	-0.99761	-1.32723	-0.084042	-0.032752	0.247659	0.645591	0.08209	0.123826	1.08068	0.261782
Ptpn6	-1.77875	-2.13127	0.329961	0.127608	0.054607	0.654255	0.650531	0.425206	1.37018	0.29767
Pttg1	-1.47848	-1.5242	0.930848	0.844795	-0.023011	0.098221	0.871886	0.836062	0.058006	-0.614124
Pxmp2	-1.43556	-1.69615	0.760447	0.574233	0.019129	1.50583	0.066039	-0.360705	0.62272	-0.055989
Pycard	-2.28509	-1.52393	0.718321	0.320895	0.968944	0.625566	-0.436493	-0.536356	1.38698	0.761171
Qprt	-1.81491	-1.70836	0.355156	0.398283	0.869898	0.749785	-0.720213	-0.25215	0.613334	1.50918
R3hdml	-0.867712	-0.867712	0.300288	0.236625	0.128677	0.089088	-0.383316	-0.057886	1.22754	0.19441
Rab11fip1	-1.19325	-1.3677	0.715317	0.521025	0.179687	-0.405593	0.505079	0.538446	0.175875	0.331119
Rab25	-2.04291	-2.1526	0.089845	0.103802	1.25516	0.116129	0.526368	0.359875	1.76043	-0.016086
Rad51	-1.63592	-1.72448	0.9321	1.0336	0.438271	0.199684	0.093857	0.066843	0.216844	0.379204
Rad51ap1	-1.0989	-1.77661	0.445927	0.679697	0.604918	0.521031	0.279232	-0.329607	0.546597	0.127718
Rad51b	-1.37057	-1.33611	-0.141759	0.051664	0.441398	0.469124	0.603678	-0.301842	0.713644	0.870768
Rad54b	-1.20175	-1.53793	-0.350271	0.119616	0.736238	0.468949	0.255311	0.069836	0.469945	0.970055
Rad54l	-1.5072	-2.07407	0.47576	0.304273	0.323529	0.825282	0.313422	0.211827	1.0109	0.116277
Rad9b	-1.87026	-1.31625	0.235791	0.328005	0.778959	0.843896	0.415827	-0.380204	0.445603	0.518636
Ralgps2	-1.21233	-1.30808	-0.394081	-0.208942	0.384927	0.567407	0.325336	0.304337	0.587413	0.954018
Ranbp17	-2.34906	-2.49911	0.197072	0.785978	1.22161	1.42465	0.119197	-0.106944	0.73737	0.469231
Rapgef5	-1.77002	-1.70355	-0.609803	-0.521272	0.720006	1.02536	0.326892	0.518351	1.18268	0.83136
Rasd2	-1.53312	-1.56504	0.529995	0.424746	1.43829	0.116708	-0.659276	-0.353922	0.656347	0.945279
Rasgrp2	-1.32432	-1.0963	0.97993	0.59483	0.804419	2.10612	-1.07364	-0.92432	-0.454835	0.38812
Rasgrp4	-1.06732	-1.10524	0.212223	0.046395	0.548304	0.269743	-0.695787	-0.019816	0.501458	1.31003
Rasip1	-1.4917	-1.51438	0.823331	0.431861	0.166383	-0.14146	0.516551	1.43847	0.335935	-0.565002
Rassf10	-1.1879	-1.03887	0.987045	0.907528	-0.588862	-0.220804	0.592534	0.096777	0.383325	0.069229
Rassf7	-1.39649	-1.70259	0.802824	0.271079	0.079785	0.174212	0.283078	0.402201	0.893975	0.191925
Raver2	-1.46966	-1.34156	0.747163	0.606068	0.051125	-0.365328	0.029415	0.447432	0.403356	0.891994
Rbm38	-1.45084	-1.52873	0.796448	0.369925	0.241025	-0.144041	0.365117	0.372736	0.459136	0.519222
Rbm47	-1.88791	-1.82571	-0.324295	-0.329203	1.12799	1.62515	0.100374	0.400808	1.17564	-0.062849
Rbpms	-1.35054	-1.15387	0.897149	0.581815	0.486958	-0.358766	0.418734	0.375187	-0.149432	0.252764
Rcl1	-1.19988	-1.29143	0.612574	0.18938	0.113067	0.19825	0.138064	0.280719	0.849185	0.110072
Rcor2	-2.64814	-2.85105	0.113866	-0.257858	0.010669	1.35684	1.27297	1.32125	0.925592	0.755862
Rdm1	-2.23272	-2.7973	1.90625	1.59598	-0.206658	0.442397	0.586318	0.4277	0.606146	-0.328121
Rec8	-2.60405	-2.49225	1.0741	0.81888	0.042787	0.619913	0.958508	0.701014	0.338532	0.542572
Recql4	-1.63768	-1.8043	1.20673	0.776558	0.368237	0.132649	0.547218	0.391778	0.13812	-0.119304
Recql5	-0.986878	-0.773834	1.02915	0.69283	0.248371	0.330008	-0.339267	0.003331	0.242359	-0.446068
Rest	-1.10428	-1.24617	0.605602	0.381437	1.01916	0.616126	-0.604364	-0.628882	0.613349	0.348024
Rev1	-1.5469	-1.14937	-0.053129	0.412067	0.426345	0.408909	-0.311266	-0.191676	0.704237	1.30077
Rex2	-2.15284	-2.17531	-0.517648	0.123783	1.61628	0.084415	-0.309881	-0.364523	0.931755	2.76396
Rfc3	-1.02495	-1.28767	-0.563448	-0.361628	-0.083467	0.121587	0.83456	0.908832	0.971846	0.484333
Rfc4	-1.23959	-1.90846	0.451452	0.797682	0.248826	0.626453	0.537116	0.148446	0.131612	0.206463
Rfc5	-1.73588	-1.99789	0.114271	0.109316	0.871375	0.921576	0.027539	-0.092725	0.999638	0.782774
Rfwd3	-0.945424	-1.20299	-0.007572	0.332382	0.817853	0.280192	0.026345	0.100118	0.003162	0.595932
Rhbdf2	-1.05612	-1.05076	1.20283	0.676134	-0.089821	0.035206	0.052499	-0.053976	0.157108	0.126904
Rhebl1	-1.61983	-1.71927	0.312547	0.611475	0.591158	0.881853	-0.102875	0.364606	0.611331	0.069006
Rhof	-1.11202	-0.650765	0.140171	0.324083	0.470401	0.168316	-0.428472	0.246257	0.905753	-0.063727
Ribc1	-1.58293	-1.85743	0.669693	0.223408	0.106207	0.814484	-0.02318	0.204395	1.09871	0.34664
Ric3	-1.45955	-1.28287	0.144863	0.430373	1.08609	0.946185	0.024431	-0.19491	0.046781	0.25861
Rimklb	-2.5071	-2.55673	0.475727	0.877301	0.609024	0.951702	0.120894	0.263554	0.586177	1.17945
Rims2	-1.9445	-2.00595	1.61907	1.65309	-0.211313	-0.124894	0.11614	0.471718	0.083828	0.342808
Rims3	-1.88608	-1.63391	0.85355	0.931746	-0.115464	0.206464	-0.630279	0.53642	1.13487	0.60269
Ripk4	-2.17524	-2.37392	0.90519	0.629361	0.241156	0.309501	0.800914	0.211733	0.923596	0.527704
Rln1	-1.30868	-1.30868	0.701389	0.34805	-0.424272	-0.702706	1.64198	-0.043838	1.1783	-0.08155
Rltpr	-1.0081	-0.671496	0.535297	0.451685	1.11433	-0.017836	-0.238384	-0.274502	-0.342209	0.451215
Rmrp	-0.713688	-1.05502	0.147969	-0.285484	0.046367	-0.47628	0.351006	0.16682	1.08744	0.73087
Rnf167	-2.04031	-1.76097	1.0665	0.823321	0.047307	0.528866	0.337864	0.826292	0.29016	-0.119032
Rnf208	-1.52221	-1.42861	0.945289	0.717213	0.987555	0.349094	0.119636	0.183479	-0.497283	0.145838
Rnmtl1	-1.04128	-1.05807	0.959564	0.779578	-0.368436	0.322053	0.121935	0.020002	0.599802	-0.335144
Rpa2	-1.58119	-2.01408	0.781689	0.482843	0.486223	0.558052	-0.053681	-0.035402	1.01278	0.362755
Rpgr	-1.50879	-1.45155	-0.348805	0.083061	0.67709	0.67156	0.284505	0.22629	-0.058405	1.42505
Rpl26	-0.957856	-1.13442	0.348865	0.006794	-0.341121	0.679748	0.092895	-0.449396	1.29832	0.456179
Rpp40	-0.980397	-1.1222	0.12817	0.089411	0.27374	0.642626	0.075515	-0.164353	0.957489	0.099995
Rps4l	-1.87806	-1.74612	0.789424	0.291563	0.415722	0.738863	-0.10445	-0.023845	1.04897	0.467923
Rps6ka1	-2.34183	-2.2672	0.944541	0.588208	1.27231	1.20723	-0.214941	-0.080994	0.595855	0.296818
Rps6kl1	-1.56512	-1.51818	0.585656	0.118818	-0.075888	1.22995	-0.293456	-0.105687	1.99007	-0.366172
Rragd	-1.99506	-1.60552	-0.023967	0.146091	0.382937	-0.210551	0.733884	0.498949	0.707593	1.36564
Rrp12	-1.05362	-1.14708	1.11693	0.796239	0.383623	0.316132	-0.348052	-0.212299	0.296778	-0.148643
Rrp1b	-1.15703	-1.21769	0.546575	0.351649	0.813177	0.440232	-0.220226	-0.076534	0.237972	0.281881
Rtkn2	-1.10105	-1.42966	0.788003	0.808759	0.105571	0.459376	-0.146504	0.185021	0.252395	0.078085
Rybp	-1.23423	-1.25246	-0.05337	0.267653	0.967621	0.57055	0.168533	0.217594	-0.148896	0.496998
Sall3	-1.99893	-2.05217	1.2997	1.20363	0.501786	-0.327236	0.110288	0.003471	0.120453	1.13901
Sap30	-1.83197	-1.74249	-0.090275	0.040984	0.65487	0.828767	0.218225	0.082189	0.529478	1.31022
Sarm1	-1.15687	-0.899048	0.989595	0.851885	-0.596838	0.619111	0.234395	-0.469396	1.14066	-0.713492
Sct	-1.23893	-1.77697	1.25795	0.852737	-0.683409	-0.895696	0.446763	0.725871	0.063796	1.24788
Scube3	-1.12647	-0.900728	0.086679	-0.342764	1.93851	-0.15759	-0.111396	0.373616	-0.214114	0.454253
Sec14l2	-0.853065	-1.29902	0.791571	0.542791	0.210185	-0.114078	0.083805	0.233164	0.586062	-0.181419
Sec14l4	-1.13116	-1.13116	0.140862	0.112508	0.717236	0.766466	0.33403	-0.568492	0.946765	-0.187053
Sephs2	-0.921294	-1.11216	0.487257	0.356403	1.02042	0.513726	-0.409951	-0.47449	0.20624	0.333851
2023-09-03	-1.54427	-1.41502	0.295137	0.333956	0.329694	-0.058361	0.367607	0.394673	0.605024	0.691553
Serpini1	-1.17067	-0.945794	0.667397	1.30004	0.437287	0.662934	-0.895852	-0.808741	0.216952	0.536442
Setd4	-1.08103	-1.4744	0.909113	0.611857	0.495174	0.476224	0.11329	0.313513	0.35951	-0.72325
Sfmbt2	-1.09481	-0.805347	0.029714	0.07576	-0.882119	0.550284	0.781724	0.627334	1.18851	-0.47105
Sfrp2	-1.58497	-1.4257	1.00083	1.14209	-0.299699	-0.064254	0.710577	0.378437	0.204317	-0.061629
Sfrp4	-1.21384	-0.69039	1.17074	0.731677	0.24487	0.336166	-0.798799	-0.019615	0.171506	0.067677
Sgol1	-0.964921	-1.31254	-0.08853	0.59986	0.971036	0.133031	0.241734	0.025853	-0.511489	0.905965
Shcbp1	-0.881649	-1.01871	-0.371094	0.525276	1.04813	0.567564	-0.12502	0.097907	-0.450965	0.608563
Shisa8	-1.06681	-1.05277	0.52668	0.110934	1.63551	0.426841	-0.17461	-0.54252	0.23991	-0.103168
Shroom3	-1.60931	-1.64456	0.846274	0.536791	-0.28167	0.569709	0.401842	0.567372	0.447843	0.165706
Sigirr	-2.17632	-2.17632	1.07039	0.757822	1.32563	0.976354	-0.137178	-0.579381	0.450823	0.488166
Sirt1	-1.41525	-1.49562	-0.110765	0.451681	1.47862	1.20194	-0.112966	-0.398933	-0.238131	0.63943
Ska3	-1.19929	-1.36515	0.225192	0.648308	0.592008	0.351146	0.074691	0.290569	0.053174	0.329351
Slain1	-1.91927	-1.76352	0.139047	0.098296	0.407268	0.564868	0.345867	-0.028628	1.34916	0.806908
Slc12a8	-1.5039	-1.24001	0.812587	0.698968	0.97398	-0.028575	-0.089349	-0.139681	0.144704	0.371273
Slc15a2	-1.50758	-1.44978	-0.634355	-0.292648	0.577949	0.634967	1.038	0.8201	0.369384	0.443963
Slc16a1	-1.75864	-1.82636	-0.128834	-0.132563	0.708755	0.761458	0.429506	0.391622	0.762913	0.792145
Slc16a6	-1.539	-1.54937	0.284965	0.219067	0.714663	0.725057	-0.230704	-0.21024	1.05519	0.530374
Slc1a3	-1.47664	-1.70329	0.346155	0.413719	0.576234	-0.274635	0.337315	0.028361	0.411168	1.34161
Slc23a1	-1.39384	-1.31216	0.798983	0.801279	1.23895	-0.662492	0.409503	0.351501	-0.234855	0.003135
Slc25a13	-1.27758	-1.63863	0.070465	0.112603	0.953352	0.642526	-0.062315	-0.196179	0.839684	0.556082
Slc25a40	-0.908412	-0.981357	0.267802	1.01577	1.28197	0.62404	-0.548925	-1.03442	-0.162182	0.445708
Slc27a2	-1.99788	-1.99788	1.37994	1.3094	0.305173	1.14061	-0.591885	-0.930927	1.07885	0.304588
Slc28a1	-1.74935	-1.74935	0.387168	0.212643	1.32258	1.72197	-0.813514	-0.756583	1.26536	0.159078
Slc29a1	-1.57207	-2.00431	0.693635	0.30098	0.670092	1.3825	-0.203408	0.093548	0.384471	0.254565
Slc2a1	-1.85851	-1.95714	0.432644	0.065359	-0.489143	0.580317	0.81558	0.847044	0.699373	0.864481
Slc35g1	-1.67154	-1.6312	0.582972	0.718506	0.311931	0.784288	0.425711	0.341976	0.299667	-0.162311
Slc38a3	-1.51052	-1.42102	-0.027155	-0.09476	0.535972	-0.032842	0.407486	0.097817	1.05117	0.993847
Slc39a4	-2.29308	-2.28131	0.531808	0.240838	1.32949	0.91644	-0.074921	-0.136653	1.18404	0.583355
Slc43a2	-1.11084	-0.952113	1.23622	0.919011	0.410274	0.320035	-0.619473	-0.265836	0.229105	-0.166391
Slc44a1	-1.34269	-1.10249	0.43073	0.676221	1.1368	0.784947	-0.342232	-0.728401	0.089887	0.397231
Slc4a11	-1.65675	-1.16993	1.21028	0.983177	0.808236	-0.166819	0.255894	0.039424	-0.338128	0.034619
Slc7a7	-2.81366	-2.20761	1.81516	1.77525	0.637718	-0.009152	-0.121376	0.053979	1.18078	-0.311095
Slc9b1	-2.22009	-2.22009	0.764681	1.30385	-0.150388	0.997915	0.861079	0.542683	0.604066	-0.483702
Slco4c1	-1.11998	-1.11998	0.046094	0.576905	0.361837	1.18512	-0.414222	-0.314274	1.01621	-0.217712
Smagp	-2.33724	-2.10203	1.35546	1.00833	1.44024	-0.209096	0.163584	0.359072	0.039957	0.281724
Smarca5-ps	-1.41431	-1.34172	-0.181002	0.129075	1.65586	0.152871	-0.314098	-0.219411	-0.055631	1.58837
Smarcd1	-1.5271	-1.66391	0.735981	0.480999	0.638345	0.466791	-0.135416	0.167994	0.306759	0.529561
Smc3	-1.10516	-1.31574	-0.236804	0.196431	0.708343	0.14022	0.466929	0.280016	0.066735	0.799026
Smpdl3b	-1.69622	-1.72801	0.164365	-0.021523	1.1091	0.550878	0.046945	-0.111509	1.08032	0.605653
Snai3	-1.35283	-1.41057	0.923638	0.283428	1.20221	0.80358	-0.017272	-0.922404	0.722507	-0.232295
Snhg11	-2.26756	-1.90623	-0.030972	0.223879	0.596951	0.675347	0.317816	0.633447	0.935745	0.82158
Snhg14	-2.03498	-2.0688	-0.239809	0.665343	0.499421	0.254012	1.23175	0.589366	-0.082049	1.18574
Snora43	-1.1748	-1.46398	1.53541	0.639316	0.150229	1.60512	1.47033	0.887207	3.12206	-6.7709
Snora62	-1.5373	-1.5373	3.2923	-1.5373	3.88018	3.5886	-1.5373	-1.5373	-1.5373	-1.5373
Snora75	-1.41365	-1.41365	4.53558	-1.41365	-1.41365	-1.41365	-1.41365	-1.41365	-1.41365	6.77365
Snora78	-1.38272	-1.63336	0.485321	0.101202	0.068528	-0.024795	0.474765	0.572391	0.916976	0.421698
Snrpn	-2.6332	-2.30156	-0.011498	-0.017588	0.367096	0.470923	0.794654	0.272473	1.72119	1.33751
Sord	-1.14535	-0.813728	0.835547	0.706371	0.371745	-0.323616	-0.282006	-0.613254	0.985012	0.279278
Sorl1	-1.822	-1.84997	0.976625	0.650869	0.168553	0.642662	0.434883	0.396114	0.732355	-0.330095
Sox13	-1.57845	-1.40687	-0.368592	-0.779973	0.030687	0.663728	0.36451	0.568294	1.37479	1.13187
Sp2	-1.30905	-1.37708	1.11578	0.802116	0.521994	0.479559	-0.223848	-0.069326	0.070396	-0.010545
Sp6	-1.54248	-1.24016	1.28255	0.868599	0.30267	0.286654	0.162817	0.797407	-0.481058	-0.436999
Spag5	-0.908311	-1.366	0.858127	0.797857	-0.158225	0.173444	0.453313	0.559709	-0.124559	-0.28535
Spc24	-1.70034	-1.88281	0.891292	0.588462	0.115284	1.01369	0.210107	-0.05859	0.754722	0.068178
Spink1	-2.11755	-2.11755	1.2771	0.701508	0.884255	0.880107	1.45813	1.89502	-2.11755	-0.743481
Spint1	-2.39659	-2.70938	1.49343	1.15661	1.42265	0.609132	-0.087144	-0.259409	0.136159	0.634531
Spns1	-0.942626	-0.966035	1.1443	0.697602	1.05966	0.335751	-0.487978	-0.497872	-0.210732	-0.132066
Spock2	-1.33541	-1.11245	0.702185	0.416974	-0.17805	-0.137062	0.492429	0.331108	0.80101	0.019264
Spry4	-0.885561	-0.906788	0.929259	0.772335	1.4857	0.535996	-1.14719	-0.790323	-0.185095	0.191672
Sptbn2	-2.19696	-2.16573	0.022567	-0.343509	-0.016549	0.99957	0.907687	0.656659	1.75292	0.38334
Sptbn4	-1.09892	-1.07431	0.633764	0.097995	1.11372	0.288419	-0.492609	-0.633638	0.372462	0.793128
St6galnac3	-0.851642	-0.805582	-0.485696	0.010972	0.688158	-0.558311	0.163489	0.715662	-0.259288	1.38224
Stag3	-1.99833	-1.95499	-0.536634	-0.274032	0.623808	1.73878	0.186708	-0.038127	1.81538	0.437441
Star	-0.592513	-1.0801	0.122608	0.408054	0.714353	0.080869	-0.54671	-0.102957	-0.059164	1.05556
Stard10	-0.843516	-1.39351	1.03961	0.536995	-0.225142	-0.381034	0.106746	0.49426	0.310001	0.355597
Stat4	-1.99749	-1.99749	-0.483995	0.068776	0.534582	1.39662	0.237628	-0.124854	1.74312	0.623101
Stc2	-2.86104	-2.82821	2.15874	1.81869	0.257665	-0.510335	0.637417	0.733698	0.620566	-0.027193
Stk26	-1.47817	-1.99473	0.218724	0.617632	-0.04039	1.44241	0.008322	0.266578	0.922218	0.037415
Stmn1	-1.06736	-1.59473	0.536253	0.549123	0.184406	-0.078245	0.477609	0.600133	0.320302	0.072509
Stmn2	-2.2485	-1.74609	1.13634	1.17963	-0.72655	1.88738	-0.93757	-1.19985	1.23075	1.42446
Ston2	-1.81616	-1.76315	0.788548	0.864343	0.478645	1.46347	-0.628073	-0.100444	0.678342	0.034486
Stx3	-1.68392	-1.68457	0.610854	0.78234	0.569867	-0.581084	0.301277	0.179206	0.252082	1.25394
Sub1	-1.13793	-1.30677	-0.122286	0.138196	-0.215083	0.517586	0.598305	0.302816	0.75168	0.473487
Sult4a1	-1.62645	-1.11239	0.888061	0.565608	0.799966	0.97842	-0.667469	-0.508373	0.305867	0.376758
Sult5a1	-0.985078	-0.87806	0.263457	0.371066	1.16678	0.16743	0.526896	-0.220392	-0.170322	-0.241778
Sult6b1	-1.37108	-1.50871	0.166405	0.460765	1.34183	0.565044	-0.357266	-0.291289	0.157682	0.836629
Susd4	-1.79002	-1.52939	0.295748	0.009485	0.229686	-0.089577	0.287568	0.568661	1.02104	0.996789
Suv39h2	-0.998074	-1.4473	0.09885	0.520373	0.140826	0.23598	0.929427	0.543432	-0.3636	0.340082
Suv420h2	-1.8015	-1.29066	0.939889	0.551582	0.189386	0.458822	0.19387	0.096565	0.441957	0.220092
Suz12	-1.33663	-1.48782	0.289566	0.834377	0.486549	0.988476	0.143867	0.02843	-0.085845	0.139022
Syce2	-2.56425	-2.53903	0.33778	0.570123	1.10231	0.224499	0.277224	0.512344	0.849815	1.22918
Syce3	-1.33923	-1.33923	1.20699	0.736648	-0.041155	0.880484	0.045928	1.11442	0.074367	-1.33923
Sycp1	-1.317	-1.317	0.362875	1.18711	-0.613898	1.0127	0.712631	0.618084	0.30077	-0.946276
Sycp3	-2.16798	-1.8691	0.826122	1.35189	-0.184889	0.577562	0.650279	0.503308	0.52551	-0.212703
Syne4	-1.79946	-2.06316	1.50852	0.903457	0.74705	0.311141	0.045945	0.174486	-0.024352	0.196371
Syngr1	-2.03551	-2.24266	0.936262	0.511621	2.00015	0.392331	-0.380634	-0.582873	0.767695	0.633629
Syngr4	-0.872994	-1.02355	1.23074	0.897883	0.157231	1.40056	-0.466756	-1.02355	0.113294	-0.412853
Syp	-1.11946	-1.02832	0.728987	0.516845	1.11012	-0.32896	-0.386869	-0.835671	0.061028	1.2823
Syt9	-2.31847	-2.31847	0.580322	0.693744	1.17172	0.832418	-0.205433	-0.08642	0.64741	1.00317
Tada2a	-1.12004	-1.22048	-0.065832	0.131901	0.308136	0.629017	0.096332	-0.037762	0.801808	0.476923
Tamm41	-1.00976	-1.29412	-0.01545	-0.142964	0.795266	0.444049	0.06315	-0.015785	0.804568	0.371045
Tbl1xr1	-1.07513	-0.973971	-0.195713	0.373163	0.951946	0.360659	-0.203407	-0.038168	0.057032	0.743593
Tbrg4	-0.927484	-1.17197	0.933052	0.478113	0.194284	0.322533	-0.017947	-0.093789	0.453891	-0.170686
Tbx3	-1.18535	-1.24531	0.498552	0.353283	1.82188	1.64922	0.099759	0.205271	-1.98837	-0.208942
Tcea3	-1.31285	-1.30339	0.362656	0.359353	0.069755	0.81273	-0.333809	-0.231656	0.986889	0.590318
Tcf7	-2.67951	-2.91853	1.25306	0.891892	-0.362993	0.074022	1.10256	1.08109	0.943241	0.615172
Tcfl5	-1.24149	-0.612319	0.198356	0.18527	-0.079609	-0.373638	0.049905	0.349565	0.762813	0.761147
Tcof1	-1.03733	-1.43404	1.1222	0.719472	0.805609	0.695764	-0.576899	-0.291183	0.136439	-0.140027
Tdrd5	-1.50205	-1.5614	0.129037	0.022626	0.551368	0.085611	0.459235	0.259579	0.601938	0.954056
Tefm	-0.877023	-0.995177	0.039426	0.264951	-0.728982	0.573597	0.721182	0.468989	1.06639	-0.533352
Tek	-1.92862	-1.83379	0.431724	0.646182	0.412235	1.05541	0.652887	0.500243	0.155509	-0.091788
Tenm4	-1.57436	-1.25261	0.04525	-0.083832	1.07895	0.242692	0.291537	0.697377	-0.230695	0.785691
Terf1	-1.66524	-1.66144	0.380371	0.732606	0.891087	0.361085	0.40506	-0.080853	-0.080334	0.717653
Tet2	-2.32376	-2.05746	-0.25856	0.00433	1.84139	1.88248	-0.197371	0.002572	0.287176	0.81921
Tex11	-1.25771	-1.21366	0.001713	0.518815	0.036837	1.80095	-0.239788	-0.18389	0.744813	-0.208079
Tex13	-1.33368	-1.33368	0.572825	0.613798	-1.27571	2.36398	0.333076	0.433974	0.959101	-1.33368
Tex14	-2.5544	-2.5315	0.937068	1.10951	0.395508	0.509792	0.206033	0.221071	1.382	0.324913
Tex21	-1.63694	-1.63694	0.612509	0.486399	0.176178	0.569082	0.017958	0.414784	0.900111	0.096852
Tfap4	-1.0461	-1.51776	0.296318	-0.090679	0.258454	0.737934	0.214968	-0.146459	1.02853	0.264795
Tfb1m	-1.29029	-1.67269	0.021673	0.099192	0.759359	0.712178	0.165353	-0.21912	1.31377	0.110568
Tfrc	-1.22108	-1.69953	-0.422164	0.393842	0.517447	0.897162	0.660754	0.439909	-0.121015	0.554677
Tgm1	-2.10096	-2.02098	1.64288	1.25505	3.08368	1.95615	-0.709739	-0.993269	-1.46497	-0.647835
Them6	-1.37573	-1.66704	1.24288	0.654421	0.780369	0.76231	-0.480125	-0.76966	0.788147	0.064437
Ticrr	-1.7268	-1.99546	0.344176	0.515564	0.821055	1.45577	-0.089423	-0.150691	0.627038	0.198766
Timeless	-1.83449	-2.32241	1.05538	0.691086	0.599542	0.590507	0.051312	0.421647	0.474751	0.272673
Tinf2	-1.25236	-1.36949	0.948782	0.766864	0.288148	0.12826	-0.00486	-0.094754	0.453589	0.13582
Tiparp	-1.36519	-1.52163	0.13506	0.781626	0.935563	-0.203901	0.442604	0.170053	-0.387549	1.01336
Tjp2	-1.75952	-1.87299	0.950885	0.668774	0.957772	0.886986	-0.447078	-0.514798	0.523219	0.606753
Tjp3	-1.46252	-1.49313	0.276781	-0.00159	1.19252	0.180452	0.253505	0.601757	0.062475	0.389751
Tmc8	-0.992271	-1.03942	1.10544	0.942652	0.548817	0.128594	-0.768011	-0.430891	0.3656	0.13949
Tmem107	-1.13763	-1.52729	1.13062	0.836087	-0.386205	0.680323	0.345375	0.575627	0.214703	-0.731622
Tmem125	-1.41963	-1.47622	0.949513	0.582101	1.76822	0.704887	-0.971341	-0.632231	0.741946	-0.247243
Tmem170	-1.1884	-0.9651	0.084963	0.41968	0.81568	0.300525	0.105289	0.273918	-0.196366	0.349812
Tmem180	-2.10278	-2.49577	0.41383	0.174778	1.27	0.774473	0.273589	0.323165	0.329638	1.03907
Tmem194b	-1.24767	-1.42451	0.265442	0.470091	1.37456	0.42216	-0.263588	-0.362098	0.15432	0.611292
Tmem216	-0.998343	-1.25959	0.176492	0.60936	0.109005	0.293126	0.790603	-0.321853	0.473964	0.127232
Tmem243	-1.11468	-1.74816	0.801552	1.07729	0.829464	0.62388	-0.423261	0.121859	-0.155898	-0.012045
Tmem28	-1.33166	-1.39816	0.86488	0.158865	0.376956	0.339491	0.247225	-0.237941	0.706815	0.273523
Tmem30b	-1.13268	-1.21011	0.468801	0.491364	0.327799	0.575115	0.050673	-0.597551	0.877509	0.149082
Tmem51	-2.17367	-1.89575	1.43153	0.787502	1.56647	1.13468	-0.474658	-0.294984	-0.043501	-0.03762
Tmem54	-1.3725	-1.47952	0.563472	0.181771	0.112157	-1.12563	0.521199	-0.009116	1.65421	0.953971
Tmem59l	-1.72239	-1.73622	2.18313	1.71661	0.928572	-0.462552	-1.21313	-1.25378	1.03552	0.524246
Tmem8	-1.44577	-1.36154	0.939116	0.625422	0.769146	0.422501	0.154656	0.557727	-0.187714	-0.473543
Tmsb15b2	-1.37341	-0.944627	0.303609	1.06455	-1.06052	1.22446	-0.377921	1.05851	-0.35604	0.461382
Tonsl	-1.55763	-1.74235	0.933997	0.689205	0.241263	0.414847	0.322483	0.576913	0.259999	-0.138736
Top2a	-1.32753	-1.76164	0.043189	0.510343	0.095605	0.320901	0.775422	0.607694	0.452892	0.283122
Top3a	-1.2964	-1.47212	1.09429	0.950059	0.430734	0.296503	0.223753	-0.035844	0.116105	-0.307078
Traip	-1.10385	-1.63245	1.18244	0.983868	-0.272895	0.362473	0.037222	0.384504	0.64155	-0.582867
Trim28	-1.13968	-1.26497	0.667036	0.263441	0.706908	1.08426	-0.402579	-0.22582	0.326122	-0.014719
Trip13	-0.996773	-1.26272	-0.054724	0.369594	0.563662	0.771241	0.31197	0.118519	0.236305	-0.057076
Tro	-2.07662	-1.40465	0.167922	0.182902	-0.591984	0.537955	0.867635	0.883499	1.03702	0.396328
Trp53inp1	-0.993105	-0.707587	0.267685	1.03946	-0.17494	-0.450662	0.236765	-0.052013	-0.040129	0.874524
Trpa1	-1.19303	-1.28389	0.095734	0.559293	1.06887	2.2884	-0.400266	-0.569312	0.021208	-0.587003
Trpm1	-0.773625	-0.790834	0.54602	0.779143	1.35419	-0.11096	-0.465448	-0.480494	-0.316788	0.258796
Trub2	-1.08756	-1.02841	1.06605	0.821624	0.338799	-0.177725	-0.054212	0.069237	0.011973	0.040218
Tsacc	-1.47934	-0.970442	0.204588	-0.022942	-0.613883	0.443544	-0.293753	-0.040024	2.00236	0.769883
Tst	-1.2446	-1.35649	0.418061	-0.023635	0.108476	0.663614	0.494778	0.10699	1.26533	-0.432515
Ttk	-1.46988	-1.95081	0.218535	0.695641	0.497827	0.554094	0.247663	0.17279	0.507713	0.526429
Ttyh1	-1.12661	-1.36542	0.531373	0.513369	0.54301	0.710398	-0.761099	-0.045942	0.19808	0.802842
Twf2	-1.57743	-1.72164	0.462953	-0.054371	-0.218015	-0.042026	0.296613	0.528179	1.77742	0.548316
Txlng	-1.49537	-1.23436	-0.366387	0.131099	0.269999	1.23455	0.070656	-0.091707	0.807217	0.674305
Ubald2	-2.16495	-2.20745	0.514278	-0.048196	2.02745	1.69328	-0.050952	-0.701266	0.962783	-0.024965
Ube2t	-1.89728	-2.09422	0.267622	0.514544	0.617964	0.650972	0.147713	0.088753	1.04312	0.660805
Ubxn2a	-0.92016	-0.976226	0.60249	1.07056	-0.474153	0.637665	-0.147774	-0.201062	0.478749	-0.07009
Uchl3	-1.38295	-1.33071	-0.057307	0.354841	0.985133	0.860662	-0.053139	-0.061957	0.075401	0.610021
Ucp2	-1.2575	-1.41438	0.413661	0.172965	0.048758	0.557924	0.446546	0.228597	1.04165	-0.238227
Ugt8a	-1.49181	-1.48899	0.303965	0.776166	0.762878	0.710311	-0.439676	0.246566	0.148242	0.472349
Uhrf1	-1.08991	-1.74078	0.7463	0.426689	1.02763	0.107632	-0.055874	0.083554	0.017947	0.476803
Umps	-0.776492	-1.2639	0.328518	0.193467	0.211143	0.311073	0.059952	0.08013	0.834216	0.021896
Unc13b	-1.43932	-1.51266	0.242994	0.379738	0.514821	0.21487	0.503705	0.394105	-0.01027	0.712015
Ung	-2.19486	-2.59195	0.557034	0.091114	0.592266	1.35468	0.337164	0.064572	1.4004	0.389581
Unk	-1.06724	-1.0355	0.986557	0.56081	-0.015085	0.08746	0.486432	0.297996	-0.246637	-0.054796
Upk2	-0.968884	-0.817025	0.449576	0.447956	0.012968	0.684634	-0.347829	-0.377205	1.31326	-0.39745
Urah	-2.59873	-2.59873	1.90194	1.65639	1.64554	1.24324	0.101928	-0.618343	-0.5191	-0.214131
Urb1	-1.16538	-1.37185	0.445308	0.128613	0.770521	0.856798	-0.349415	-0.381787	0.655233	0.411962
Usp11	-2.64376	-2.5409	0.714569	0.86259	1.39002	0.124503	0.232686	0.491935	0.211293	1.15707
Usp26	-2.16646	-2.16646	0.987348	1.50529	-2.00425	2.29958	0.571878	0.545258	2.37889	-1.95109
Usp28	-1.47198	-1.51011	-0.322851	-0.01114	0.862638	0.650444	-0.266284	0.133608	1.11141	0.824271
Usp44	-2.35566	-2.42462	0.943953	0.927817	-0.14992	0.354313	0.045145	0.232969	1.35678	1.06922
Utp14a	-0.813332	-1.10627	0.217983	0.208609	0.218443	0.75485	-0.169111	-0.319329	1.01813	-0.009974
Utp14b	-1.7793	-2.02894	-0.233952	-0.128888	0.323405	0.38231	0.927491	0.796744	0.743623	0.997502
Wdhd1	-1.45184	-1.72689	0.087599	0.484546	0.158019	0.586753	0.462158	0.527882	0.618489	0.253284
Wdr31	-1.95592	-1.99902	0.832491	0.720961	0.400224	0.765391	0.380957	-0.239239	0.901724	0.192432
Wdr73	-1.2991	-1.45925	0.40738	0.222922	0.43847	0.239737	-0.065017	0.095763	1.2177	0.201394
Wdr76	-1.55427	-1.64731	0.653512	1.17008	0.498037	0.482879	0.363393	0.152165	-0.148004	0.029515
Wdr86	-1.70275	-1.70275	0.194877	-0.344917	1.07251	0.230822	0.60788	0.666576	0.187112	0.79064
Wnk3	-1.48028	-1.41705	-0.353311	0.193904	0.142667	1.79917	0.061798	0.028005	0.965453	0.059641
Wnt7b	-1.62417	-1.76167	1.05554	0.527866	-0.412308	1.41145	0.118033	0.281672	1.31967	-0.916083
Wrap53	-1.12137	-1.2883	0.797175	0.42774	-0.407989	0.630328	-0.051735	0.489946	0.771637	-0.247438
Wscd1	-1.302	-1.25744	1.05113	0.786431	1.02185	0.730544	-0.312322	-1.044	0.116462	0.209347
Wwc1	-1.03457	-1.23999	1.22555	0.918588	0.599016	0.467409	-0.509938	-0.519311	0.616643	-0.523398
Xab2	-1.31608	-1.3246	0.727359	0.403572	0.787124	0.428262	-0.342824	-0.312537	0.647893	0.301827
Xkr4	-0.611491	-0.243582	0.309956	0.209352	-0.316717	-0.571006	0.040328	-0.276877	0.052889	1.40715
Xkr5	-1.5119	-1.65213	1.02696	0.760005	0.921638	0.133009	0.270014	-0.317964	0.468311	-0.097939
Xlr3a	-1.84495	-1.47367	-0.114477	0.130012	-1.90983	3.243	0.57431	0.23878	2.77858	-1.62176
Xndc1	-1.42699	-1.261	0.771391	0.573233	0.679984	0.175519	0.295998	0.181415	-0.107598	0.118047
Xrcc5	-1.80246	-1.88179	-0.179392	0.163875	1.15403	1.19084	-0.223433	-0.072882	0.725533	0.925679
Ybx2	-1.94653	-1.94653	1.06532	0.785955	-0.088152	0.15411	0.407639	-0.068394	0.575022	1.06156
Ypel1	-1.26846	-1.01245	0.476084	0.369215	-0.440956	-0.008686	0.741257	0.71037	0.168047	0.265585
Zbtb32	-1.82395	-1.64181	0.091869	-0.033213	0.444341	1.52355	0.014787	0.249921	1.42461	-0.250108
Zbtb8a	-1.62251	-1.73344	0.697451	0.469232	1.07793	1.19214	-1.08761	-1.26558	1.62262	0.649764
Zc3h8	-1.81304	-1.73417	0.84495	0.929043	0.868008	0.704368	-0.261555	-0.068487	0.566826	-0.035941
Zcchc12	-1.12574	-1.1579	0.153848	0.425764	-0.497331	1.06802	0.742822	0.00783	0.501434	-0.118756
Zcwpw1	-1.56521	-1.59514	0.284817	0.499716	0.665624	1.03953	0.037745	-0.328079	0.864016	0.096977
Zdbf2	-1.54858	-0.971642	0.588654	1.12984	-0.893728	1.02407	0.220362	0.164968	0.203244	0.082813
Zdhhc23	-0.787641	-0.787641	0.6639	0.226	0.133033	0.218118	-0.378386	-0.398074	1.22206	-0.111374
Zfp1	-1.30708	-1.15508	-0.067204	0.01433	0.70747	0.331076	0.166036	0.115813	0.660234	0.534402
Zfp105	-1.2156	-1.00771	0.157615	0.295969	0.80989	0.753049	-0.157469	-0.104529	0.078233	0.390548
Zfp185	-1.19248	-1.3319	0.478148	0.778538	0.176787	1.4984	-0.203597	-0.532007	0.376963	-0.048857
Zfp229	-1.37394	-1.39385	0.147216	0.808352	0.824269	0.453055	0.19302	0.092774	-0.321631	0.570735
Zfp345	-2.35684	-2.2743	0.763531	1.16297	1.02691	0.907794	-0.323991	-0.132099	0.301794	0.924236
Zfp41	-1.11945	-1.33487	0.31635	0.195902	-0.138256	-0.008804	0.713009	0.752789	0.171168	0.452164
Zfp423	-2.99442	-2.43243	0.929725	0.566356	1.88426	0.159861	0.604724	0.494592	-0.100376	0.887704
Zfp428	-1.15957	-1.6104	0.816332	0.392526	0.122361	0.956519	-0.212157	0.005731	0.729665	-0.041013
Zfp473	-2.35739	-2.31544	0.865043	0.90367	0.937801	1.00108	0.103329	-0.157301	0.53205	0.487152
Zfp518a	-1.64287	-1.57841	0.013896	0.886789	0.843498	1.01629	0.137704	-0.127094	-0.0361	0.486293
Zfp553	-1.1477	-1.12494	0.492349	0.179291	1.6793	0.452473	-0.668077	-0.307994	-0.104422	0.54972
Zfp568	-1.38145	-1.18165	0.627285	0.727323	1.03845	0.640495	-0.356872	-0.269363	-0.006016	0.161794
Zfp57	-1.92828	-1.62345	0.230596	0.194027	1.29022	1.4897	-0.489412	-0.431905	0.168583	1.09992
Zfp59	-1.17992	-1.24262	-0.203118	0.453498	0.229135	1.421	0.003289	-0.13504	0.368942	0.284842
Zfp7	-1.75765	-1.66897	0.678389	0.416566	0.08127	0.484972	0.160169	0.447208	0.775225	0.382816
Zfp710	-1.56419	-1.49173	0.39105	-0.139802	0.460369	0.974675	0.139461	0.293439	0.985163	-0.048435
Zfp750	-1.28162	-1.34028	0.761844	0.677741	-0.52727	-0.04198	0.260064	-0.03753	0.918396	0.610626
Zfp808	-1.46535	-1.67364	-0.10986	0.663354	0.953218	0.907241	0.369215	-0.238852	-0.362995	0.957669
Zfp850	-1.53587	-1.72362	0.011898	0.666417	0.87879	0.989475	-0.038782	0.065427	0.122663	0.563595
Zfp940	-1.22219	-1.31676	0.301437	0.68402	0.46444	0.707726	0.327949	0.070524	0.004233	-0.021381
Zfp941	-1.74101	-1.56982	0.727929	1.14845	0.650474	0.737863	-0.195581	-0.278914	0.3571	0.163514
Zfp960	-1.00124	-1.21439	0.335846	1.08134	0.399726	0.082433	0.209838	0.149035	-0.539585	0.497001
Zfp961	-1.95515	-2.18417	0.509704	1.34329	1.86145	0.268206	-0.136469	-0.133102	-0.467911	0.894155
Zgrf1	-1.17132	-1.34611	0.356087	0.734926	0.142549	0.062218	0.611098	0.531174	-0.0261	0.105478
Zic5	-2.12254	-1.84332	0.702064	0.395784	-0.649061	-0.266981	0.074949	0.320402	1.46419	1.92451
Zkscan16	-1.11893	-1.0041	0.02036	0.064368	0.643125	1.15438	0.14504	-0.061051	0.242388	-0.085573
Zmym1	-1.4492	-1.49638	0.008568	0.252256	0.507953	1.06506	0.08002	-0.296107	0.792711	0.535119
Znhit3	-0.989134	-1.32687	0.496184	0.661346	-0.179404	0.509745	0.308691	-0.020725	0.940625	-0.400456
Zranb3	-1.78178	-1.99143	0.394446	0.524192	0.653445	0.48985	0.322449	0.311414	0.532673	0.54474
Zscan18	-1.46589	-0.999843	-0.044157	-0.098488	0.276031	0.730138	0.321058	0.007108	0.462453	0.811592
Zswim7	-1.19596	-0.856555	0.178454	0.080694	-0.174755	0.603398	0.197809	0.110558	1.19021	-0.133856
Zyg11a	-2.38579	-2.38579	0.390945	0.646839	0.887725	0.900943	-0.390487	0.315758	1.2255	0.794357

## Sheet: 3
Gene symbol	MEF_WT	MEF_KO	iPS_WT	iPS_WT	iPS_KO	iPS_KO	EB_WT	EB_WT	EB_KO	EB_KO
1190005I06Rik	-1.3853	-1.24736	1.96878	1.47121	2.25666	0.337957	-1.66744	-1.66744	-1.66744	1.60039
1500015O10Rik	-0.058513	0.829769	1.42962	0.216964	0.045172	-0.565236	0.303856	-0.733878	-0.733878	-0.733878
1700007K13Rik	-1.38295	-1.05826	1.47136	0.997591	-0.063494	-0.871593	0.487694	0.004431	-0.045056	0.460271
1810010H24Rik	-0.865898	-0.955086	1.19335	1.13504	-0.076018	0.404741	-0.226411	0.251987	-0.576164	-0.285539
1810063I02Rik	-0.798738	-0.798738	0.727832	1.73582	0.362827	-0.798738	-0.798738	-0.798738	1.96595	-0.798738
2900055J20Rik	-0.541033	-0.359991	1.86578	1.66372	-0.31636	-0.659938	-0.879029	0.984909	-0.879029	-0.879029
9030025P20Rik	-1.38483	-1.28388	1.26052	1.23015	-0.04075	-0.572454	0.683287	0.850399	-0.671069	-0.071368
A930015D03Rik	-0.882894	-0.33832	1.56708	1.2812	-0.558007	-1.23703	0.969594	0.722657	-0.727636	-0.796652
AA465934	-2.39356	-1.36434	2.6881	2.74426	-1.7238	-1.22592	2.02573	1.84097	-1.81325	-0.778187
Abca1	0.05696	0.470804	0.891205	0.992301	2.36853	0.527009	-1.62452	-1.5283	-1.58024	-0.573758
Abhd1	-0.199898	-0.522739	1.17805	1.01897	-0.666648	-0.860735	-0.173675	0.588694	-0.160296	-0.201724
Adm2	-1.03147	-0.870742	2.77321	2.47234	0.363834	-1.17542	-0.865828	0.009755	-1.04807	-0.627615
Aim1	-0.647874	-0.554202	1.38934	1.33799	-0.161483	-0.308496	0.088641	-0.151078	-0.218002	-0.774838
Ajuba	-0.478763	-0.549539	1.4519	1.18816	0.885629	0.594186	-1.51202	-1.54247	0.166429	-0.203508
Aldh18a1	0.317512	0.529455	1.29793	1.08692	0.460642	-0.966859	-0.734458	-0.086905	-1.06995	-0.834281
Amhr2	-1.20278	-1.19342	1.48252	0.981967	-0.127673	-0.383218	0.825106	-0.349429	0.08825	-0.121323
Ap5z1	-0.831704	-0.570136	1.09496	0.578546	0.979633	0.128364	-0.913514	-0.383404	0.288384	-0.371126
Apobec1	-0.936573	-0.387574	2.12143	2.33088	0.17235	-1.02101	-0.293723	-0.350015	-1.04275	-0.593018
Arc	-0.918774	-0.692791	1.58558	1.00939	0.590863	-0.280745	0.243988	-0.462396	-0.581826	-0.49329
Arhgef26	-1.10054	-0.864418	1.16308	1.12314	-0.568867	-0.242075	0.455288	0.531272	-0.58426	0.087379
Arl14ep	-0.329128	-0.315233	1.04618	1.36881	0.702104	-0.340185	-0.405704	-0.390324	-0.713735	-0.62278
Arrdc4	-1.08072	-0.674054	1.30537	1.14089	0.358087	-0.001098	-0.106491	-0.073965	0.148887	-1.01691
Atf3	-1.58909	-1.21985	2.33731	2.09466	0.508085	-1.08462	0.543468	0.773118	-1.37216	-0.990915
Atxn2l	-0.170203	-0.027111	1.13907	0.901346	0.700456	0.233021	-0.694516	-0.460104	-0.894614	-0.727342
BC002163	-1.51521	-2.33837	3.01029	2.50301	-1.42944	-1.41704	2.28366	1.4812	-0.50545	-2.07265
Bbs5	0.263658	0.416687	0.206583	0.838047	0.018269	0.115385	-0.24343	-0.153058	-1.26737	-0.194768
Bcat1	-0.365245	-0.285462	1.66685	1.62378	-0.416846	0.266605	-0.23828	-0.122026	-0.426906	-1.70247
Bcl3	-0.574584	-0.638518	1.15345	0.735655	1.46539	1.12737	-0.243353	0.174358	-2.15907	-1.04071
Bhlhe41	0.182535	0.105931	0.316514	0.551109	1.72944	-0.699351	-0.812751	-0.683773	-0.460397	-0.229253
Bscl2	-0.652969	-0.325423	1.30442	0.970182	0.272525	-0.763956	-0.270888	-0.546117	-0.226198	0.238426
C030006K11Rik	0.110998	0.289467	1.05424	0.674203	-0.050117	-0.336274	0.076659	-0.388741	-0.302669	-1.12777
Cacng7	0.300342	0.602447	0.897487	0.517254	0.159649	-0.414178	-1.60129	-1.29594	-0.09027	0.924503
Cacng8	-0.429604	0.073836	0.584084	0.204781	0.934296	0.097426	0.00329	-1.13093	-0.745776	0.4086
Card10	-0.430911	-0.621443	1.47511	1.05309	0.758138	-0.891649	-0.095982	-0.375399	-0.853222	-0.017725
Cblc	-1.3137	-1.24331	1.87248	1.60926	0.998384	0.344397	-0.029186	-0.991772	-0.456914	-0.789637
Cbx6	0.581168	0.524387	1.21185	0.893519	-0.250045	-0.343747	-0.80413	-0.495308	-0.53165	-0.786043
Ccdc106	-1.49721	-1.02819	1.55525	0.975595	0.145369	0.172545	0.003016	0.092782	-0.094295	-0.324862
Ccnb1ip1	-1.7343	-1.7343	1.38539	1.90192	-0.23452	0.712218	0.936764	0.37037	-0.185373	-1.41816
Ccrn4l	0.823138	0.809808	1.29013	1.25682	-0.002967	-0.052681	-0.936641	-1.31963	-1.30842	-0.559553
Cd59a	0.751334	0.668402	1.81397	1.97528	-1.56337	-1.70991	0.789132	0.815249	-1.86951	-1.67058
Cd68	-1.20359	-1.33747	1.65889	1.3609	1.17898	-0.611238	0.123687	-0.228994	-1.06288	0.121731
Cdc42bpg	-1.0623	-0.699796	1.40629	1.00793	0.554882	-0.439213	-0.277717	-0.249324	-0.465534	0.224783
Cebpb	0.636105	0.560521	1.50546	0.977557	-0.117173	-1.64488	0.688916	0.417003	-1.32032	-1.70319
Chac1	-0.862441	-0.362178	2.88625	2.4252	1.15854	-0.479009	-0.700415	-0.36069	-1.09137	-2.61389
Cited1	-1.4543	-1.44021	1.86157	1.12637	-0.957335	0.222487	0.410545	0.251182	-0.890511	0.870202
Ckb	0.489795	0.457049	1.14688	0.643447	0.040361	1.19255	-1.39412	-1.37821	0.094688	-1.29243
Clcn6	-1.15091	-0.980982	0.872326	0.791479	0.812986	-0.40883	0.18747	0.409942	-0.649334	0.11585
Clvs2	-0.870935	-0.870935	1.00445	1.22432	0.472757	-0.285011	-0.061932	-0.509166	-0.483572	0.380027
Cntnap3	-0.535569	-0.448609	1.59493	1.95407	-0.035582	-0.505996	-0.453977	-0.458016	-0.555627	-0.555627
Coch	-0.911085	-1.5162	1.51138	1.78424	-0.319948	-0.458986	0.396997	0.199847	0.222776	-0.909024
Cpt1b	-1.03727	-0.422978	1.59496	1.19583	0.837511	-1.3761	-0.255868	-0.133877	-0.769683	0.367476
Crct1	0.576932	1.32741	1.96181	2.0364	-0.637812	-1.13572	-1.35853	-1.35853	-0.053433	-1.35853
Crebrf	-0.984879	-1.03503	0.635162	1.32556	1.23862	-0.005033	-0.325872	-0.388822	-0.800653	0.340948
Csrnp1	0.410709	0.467581	0.990176	0.624323	0.121764	-0.125983	-1.27881	-0.987588	0.419724	-0.641891
Cxcl16	-0.519288	-0.636717	1.74879	1.65687	1.62564	-0.403222	-0.850823	-1.75651	-0.671291	-0.19345
Cyyr1	-1.21239	-1.1961	1.54049	1.4706	-0.806516	-0.917167	0.670531	0.075627	0.241648	0.133282
Dapk3	0.275195	-0.052648	1.02154	0.359342	-0.372554	0.209095	-0.009174	0.284754	-0.641558	-1.07399
Dcxr	-0.100968	-0.038326	1.37051	0.77004	-0.848407	-1.96251	0.403514	0.320883	-0.089554	0.174825
Ddit3	-0.08646	0.349291	1.33681	1.00758	0.377079	-1.75078	0.144613	0.605549	-0.832835	-1.15084
Ddx3y	-1.70724	3.42865	1.46537	2.24966	-1.72872	-1.70298	0.725195	0.515865	-1.51708	-1.72872
Dmrtb1	-1.24258	-1.24258	1.57831	1.16911	0.157409	0.082804	-0.176321	-0.216845	0.454302	-0.563609
Dos	-0.085539	0.438525	1.1985	0.641467	-0.998212	-1.10842	0.239156	0.2778	-0.180342	-0.422938
Dpp7	0.063026	0.37959	1.08834	0.675795	1.23913	-0.297319	-1.14447	-0.851174	-0.985164	-0.167761
Dpys	-0.832075	-0.832075	1.55694	1.81869	-0.774105	-0.592066	0.232118	0.863919	-0.832075	-0.609271
Dusp14	0.945588	0.993635	1.75702	1.67235	-1.07155	-0.708332	-1.34822	-0.653779	-0.891365	-0.695342
Dusp6	-0.126075	-0.125744	0.838893	0.692528	0.45944	-1.26667	0.106919	-0.000748	-0.620246	0.041701
Dvl2	-1.09984	-1.12243	1.25288	0.804223	0.814398	0.297891	0.004154	0.01638	-0.558993	-0.408656
E230016M11Rik	-1.00163	-0.525105	1.19908	0.614517	0.358723	0.12011	-0.89876	-0.100934	0.267034	-0.03303
E2f8	-0.638567	-0.937403	1.06775	0.89653	1.01042	0.496136	-0.896674	-0.897892	-0.078149	-0.02215
Epha2	-0.50231	-0.380487	1.18551	0.722171	0.926399	0.423438	-1.37576	-1.31621	0.165043	0.152208
Eppk1	-0.874375	-0.371748	1.46746	1.10145	0.361243	-0.139574	-0.347526	-0.509964	-0.443206	-0.243759
Extl1	-1.01293	-0.862374	1.56165	0.993903	0.384869	-0.27395	0.0248	0.1021	-0.308947	-0.609121
Fam184a	-1.13643	-1.04279	0.979693	1.16053	-0.205125	0.157991	0.261874	0.09648	0.212501	-0.484726
Fam83h	-1.01303	-0.854428	1.40697	1.06065	0.33559	-0.832792	0.251386	0.153393	-0.609988	0.102262
Fbp2	-0.783757	-0.783757	1.31756	1.16746	0.126976	0.368102	-0.783757	0.154341	-0.371246	-0.411919
Fbxo16	-0.988471	-0.671413	0.793879	0.607071	-0.413884	0.448922	0.263906	1.00586	0.023634	-1.0695
Fbxw9	-0.253441	-0.128085	1.00798	0.575023	-0.367412	-1.08647	0.129935	0.223843	-0.292628	0.191258
Frs3	-0.83725	-0.905349	1.23577	0.760328	0.440522	-0.226252	-0.064401	-0.309489	-0.609199	0.515318
Frs3os	-0.788649	-0.768064	1.12173	1.08826	0.372169	-0.186311	-1.0311	0.21257	-0.449989	0.429382
Fut1	-0.9123	-0.866857	1.70406	1.42598	0.529184	-0.461286	-0.705656	-0.042823	0.050435	-0.720737
Gadd45a	-1.7348	-1.38006	1.70632	1.84141	0.7768	0.853801	-0.822221	-0.578581	-0.544657	-0.118012
Gap43	-0.923074	-0.619433	1.53228	1.38235	-0.789606	-0.471344	0.342061	0.266552	-0.690398	-0.029387
Gch1	-0.920097	-1.04738	1.75477	1.39744	-0.746088	-0.428673	0.61523	0.707753	-0.3881	-0.94485
Gdf1	-0.828773	-0.828773	1.38433	0.956984	-0.963492	-0.465846	1.0526	0.277108	0.139256	-0.72339
Gm12238	-2.14448	-2.14448	3.99671	4.62509	6.38955	-2.14448	-2.14448	-2.14448	-2.14448	-2.14448
Gm21992	-2.2856	0.171468	0.574965	1.40045	-0.230058	-0.191365	0.407719	0.018034	0.335924	-0.201537
Gm3219	-0.353668	0.219364	-0.193963	0.922741	0.421816	0.084311	0.405863	-1.1192	-0.145408	-0.241852
Gm3435	-0.782412	-1.09188	1.04522	0.988734	0.050334	-0.352659	0.35385	0.298558	-0.32588	-0.183861
Gm38671	-0.467604	-0.467604	4.20844	-0.467604	-0.467604	-0.467604	-0.467604	-0.467604	-0.467604	-0.467604
Gm6607	0.049181	-0.044788	0.454335	0.593461	-0.381702	-0.149412	-0.960883	1.38338	-0.960883	0.017313
Gm7367	-1.0641	-1.50316	1.93451	1.78471	-0.241055	-3.02162	0.754378	1.47296	0.347388	-0.464011
Gm8615	-0.68027	-0.614437	1.40503	1.40878	-0.495454	-0.793606	0.400115	0.950891	-0.664436	-0.91661
Gm8801	-0.701714	-0.580698	1.53654	1.35973	-0.758297	-0.758297	0.118269	1.30106	-0.758297	-0.758297
Gng13	-0.362531	-0.789064	1.27375	1.33626	1.04969	0.648163	-0.789064	-0.789064	-0.789064	-0.789064
Gnmt	-0.921243	-0.798239	1.23029	0.242255	-0.170208	-0.782429	0.274734	0.678074	-0.394173	0.640938
Gpr137b	0.079811	0.215554	0.718333	0.871949	-0.874999	-0.41791	0.556176	0.412496	-0.417095	-1.14431
Gpr4	-0.731798	-0.588731	1.38644	1.15919	-0.234684	-0.133401	0.058766	0.018067	-0.320816	-0.613032
Gprc5a	1.16427	1.15079	1.77098	1.42924	-0.229568	-0.5714	-1.8184	-1.54046	-0.104233	-1.25122
Gps2	-0.397312	-0.435239	1.20925	0.781977	-0.436936	-0.198707	0.293952	0.285061	-0.247392	-0.854654
Grik3	-1.9963	-2.00332	1.98972	1.76429	2.08066	-0.032464	-0.545294	-0.241514	-1.12055	0.104778
Gulo	-1.16846	-1.2139	1.66424	1.59366	-0.829848	0.140554	0.114364	0.160168	-0.190998	-0.269789
H2-Bl	-1.48736	-1.38034	2.38311	2.05242	0.39078	-0.801192	0.952267	-0.228536	-0.393796	-1.48736
H2-L	0.254244	0.632118	2.0406	-0.544843	-0.540522	0.195005	-0.506407	-0.440507	-0.544843	-0.544843
H2-Q8	-0.970203	-0.970203	1.86167	1.07838	-0.968761	-0.968761	1.58168	0.445556	-0.968761	-0.120604
Hapln4	-0.970911	-1.04014	1.33601	1.03664	-0.393366	-0.309327	0.458682	0.476548	-0.315719	-0.278409
Hemk1	-1.14964	-0.726506	1.45612	0.881142	-0.211977	-0.123426	0.340721	0.448888	0.212834	-1.12816
Herpud1	0.075764	0.535967	0.951259	0.733514	0.463021	-0.898579	0.062984	-0.107901	-0.691945	-1.12408
Hint2	-0.777464	-0.789781	1.33591	0.914237	-0.278335	0.089219	-0.343095	0.285217	0.340687	-0.776595
Hoxa1	0.211079	0.350114	0.913509	0.747117	-0.306022	-0.697715	0.046642	0.461449	-1.20821	-0.51796
Hoxc13	-0.694644	-0.314409	1.09071	1.22873	0.566946	-0.527439	-0.368646	-0.175697	-0.798115	-0.007432
Hrk	-1.59848	-1.53912	1.62633	1.68574	2.12922	0.464334	-1.11511	-1.01063	-0.635004	-0.007278
Hsd17b1	-1.1548	-0.629111	1.74991	1.72516	0.315477	-0.861465	-0.276132	0.522845	-0.51815	-0.873734
Hspb2	-0.417088	-0.248513	1.55758	1.01591	0.174848	-0.484886	-0.153502	-0.803347	-0.803347	0.162345
Hunk	-1.78487	-1.48219	1.63969	1.47207	-0.448052	-0.46961	0.854044	0.949182	-0.603748	-0.126508
Id1	0.194733	-0.128812	0.883463	0.471492	0.842897	-1.17504	0.038614	0.129792	0.250687	-1.50782
Inca1	-0.539023	-0.28244	0.404561	0.901495	-0.485735	-0.539023	-0.148994	1.01321	0.681728	-1.00578
Insl6	-0.864165	-0.789464	1.03243	1.01946	-0.427536	-1.01542	1.08238	0.156976	-0.299423	0.104775
Insm1	-0.923287	-0.919063	2.01623	2.10101	0.195765	-0.587604	-0.641107	-0.797756	-0.786168	0.341978
Irak3	-0.737635	-0.735008	0.728176	1.13229	2.24334	1.81319	-0.874744	-1.00238	-1.54417	-1.02306
Irs2	-0.390416	-0.27562	1.4572	1.06976	-0.771668	-0.674622	-0.308587	0.146597	-0.250842	-0.001811
Itga3	-0.021842	-0.215614	1.56264	1.23785	1.00671	0.205946	-1.51888	-1.57291	-0.219074	-0.464829
Itgb4	-1.31327	-1.47153	1.39301	1.071	1.13762	-0.442914	-0.013778	-0.007077	-0.521587	0.168532
Jam2	-2.35731	-1.64171	1.76775	2.1748	1.25132	1.57768	-0.668502	-0.878195	-1.46369	0.237856
Jph1	-0.37268	-0.05955	0.380726	0.366148	0.240088	-1.28424	-0.028032	-0.441847	0.044103	1.15528
Kbtbd11	-0.818609	-0.770353	1.21568	1.11688	-0.483561	-0.562367	0.251848	0.481565	-0.210926	-0.220156
Kcnip3	-0.61191	-0.339997	1.29375	0.820869	-0.918137	-0.737706	0.840172	0.497951	-0.545458	-0.299534
Kcnj3	-0.937518	-0.937518	1.54765	1.88969	-0.937518	-0.819823	0.908474	0.713246	-0.581374	-0.845311
Kcnt2	-1.19329	-0.741472	0.473252	1.25641	0.318323	-0.615628	0.612042	0.222387	-0.717256	0.385232
Kctd16	-0.617155	-0.341846	1.63179	1.93876	0.201487	-0.764877	-0.36326	0.055145	-1.04583	-0.694205
Klf10	-1.12077	-1.34253	1.30051	1.29749	0.918648	0.644058	-0.471306	-0.556242	-0.022773	-0.647082
Klf12	-0.463452	-0.471373	0.516664	0.810383	1.20486	-1.06383	-0.001446	-0.304774	-1.00043	0.773404
Klf4	-0.735977	-0.22577	1.43307	1.34771	2.42038	2.43902	-1.53264	-1.70539	-2.30841	-1.13199
Krt7	0.160451	0.211035	1.04289	0.613197	-0.456896	-0.792099	-0.201135	-0.386507	-1.06885	0.877909
LOC100504703	-0.368423	-0.268829	1.70701	0.323079	0.536829	0.797988	0.813349	-2.08563	-2.08563	0.63026
LOC106740	-0.667523	-0.717611	0.75184	1.21742	1.24263	-0.717611	-0.085351	0.368352	-0.905211	-0.486937
LOC666331	-0.750823	-0.750823	1.67946	2.20746	-0.340482	-0.337229	0.5449	-0.750823	-0.750823	-0.750823
Lamc2	-0.9637	-0.77571	1.51311	1.37263	1.83691	0.497443	-0.567751	-0.57228	-1.27636	-1.0643
Lrp2	-1.16925	-0.833211	2.40198	2.57532	-1.39399	-0.962295	-0.365728	-0.498421	0.257099	-0.011509
Lrrc8d	-0.173424	-0.216821	0.953985	0.837965	1.14822	0.305071	-1.27179	-0.700468	-0.236062	-0.646674
Ltb	-1.02388	-1.02388	2.07221	1.74864	-0.399079	-0.775347	-0.539486	0.066294	-0.162324	0.036857
Ltbp4	-0.064583	0.197196	1.29046	0.860886	1.47994	0.450148	-1.58366	-1.54518	-0.943147	-0.142059
Mal2	-0.99653	-0.947536	1.23033	1.59502	0.017458	-0.488104	-0.319577	-0.461403	0.233327	0.137018
Mcts2	-0.549319	-0.447633	0.498777	0.957953	-0.458739	0.175353	0.748695	0.391746	-0.260183	-1.05665
Med13l	0.005925	0.03311	0.708081	0.603457	1.19434	0.39444	-1.41195	-1.19479	-0.566797	0.234191
Mef2b	-2.26993	-2.17907	2.45712	2.06092	1.40961	-0.489197	-0.224833	-0.531375	-0.197821	-0.035425
Metap1d	-0.047986	-0.318823	0.591286	0.573868	0.161249	-1.38055	-0.212672	-0.020891	-0.044331	0.698846
Mib2	-0.441715	-0.295317	1.52942	1.15874	0.208317	-0.143226	-0.357556	-0.186733	-0.304844	-1.16709
Mir1190	-2.08315	-2.08315	8.56656	8.09864	-2.08315	-2.08315	-2.08315	-2.08315	-2.08315	-2.08315
Mir1192	-0.543516	-0.543516	4.89165	-0.543516	-0.543516	-0.543516	-0.543516	-0.543516	-0.543516	-0.543516
Mir1954	-2.52743	-2.52743	9.37515	10.8443	-2.52743	-2.52743	-2.52743	-2.52743	-2.52743	-2.52743
Mir1955	-1.06539	-1.06539	9.58847	-1.06539	-1.06539	-1.06539	-1.06539	-1.06539	-1.06539	-1.06539
Mir1957b	-0.525017	-0.525017	4.72515	-0.525017	-0.525017	-0.525017	-0.525017	-0.525017	-0.525017	-0.525017
Mir3064	-1.42319	-1.42319	12.8087	-1.42319	-1.42319	-1.42319	-1.42319	-1.42319	-1.42319	-1.42319
Mir3091	-1.18153	-1.18153	10.6338	-1.18153	-1.18153	-1.18153	-1.18153	-1.18153	-1.18153	-1.18153
Mir3471-1	-0.828541	-0.828541	-0.828541	7.45687	-0.828541	-0.828541	-0.828541	-0.828541	-0.828541	-0.828541
Mir3472	-1.27346	-1.27346	-1.27346	11.4612	-1.27346	-1.27346	-1.27346	-1.27346	-1.27346	-1.27346
Mir3473c	-1.18586	-1.18586	-1.18586	10.6728	-1.18586	-1.18586	-1.18586	-1.18586	-1.18586	-1.18586
Mir466n	-1.19422	-1.19422	-1.19422	10.748	-1.19422	-1.19422	-1.19422	-1.19422	-1.19422	-1.19422
Mir5099	-3.71877	-3.71877	8.27195	8.74167	-3.71877	9.01777	-3.71877	-3.71877	-3.71877	-3.71877
Mir5133	-1.21977	-1.21977	-1.21977	10.9779	-1.21977	-1.21977	-1.21977	-1.21977	-1.21977	-1.21977
Mir703	2.13478	2.43406	2.075	2.70491	1.66247	2.40203	-5.75651	3.85628	-5.75651	-5.75651
Mir713	-0.698721	-0.698721	6.28849	-0.698721	-0.698721	-0.698721	-0.698721	-0.698721	-0.698721	-0.698721
Mir8091	-0.40685	-0.40685	3.66165	-0.40685	-0.40685	-0.40685	-0.40685	-0.40685	-0.40685	-0.40685
Mir8120	-0.40685	-0.40685	3.66165	-0.40685	-0.40685	-0.40685	-0.40685	-0.40685	-0.40685	-0.40685
Moxd1	0.58553	0.94687	1.15587	1.44861	-0.661246	-0.969021	-0.045018	-0.476646	-1.06998	-0.914974
Mroh6	-0.8317	-0.818691	0.994204	0.514589	1.6527	-0.044649	-0.454395	-0.4767	-0.237186	-0.298173
Mrpl38	-0.63229	-0.954531	1.07761	0.779072	-0.132996	0.137786	-0.157229	0.092506	0.353492	-0.563423
Myg1	-0.79329	-1.16355	1.116	0.772193	-0.260506	-0.301748	0.52686	0.387714	0.301136	-0.5848
Myh6	-0.971907	-0.971907	1.3907	1.07144	-0.292032	0.025928	0.149772	0.18449	-0.186984	-0.399502
Myl6b	0.112134	-0.073307	1.02187	0.81377	0.409156	0.026782	-0.297082	-0.230232	-1.23455	-0.548544
Myo10	-0.716809	-0.835173	1.39637	1.15337	-0.085196	-0.12328	-0.715733	-0.684801	0.184138	0.427107
Naprt	-1.43964	-1.47326	2.35566	1.88204	0.88592	-0.433384	-0.020376	-0.085594	-0.73655	-0.934818
Nat9	-0.27615	-0.218033	1.08177	0.745919	-0.44754	-0.534773	0.535498	0.580895	-0.072667	-1.39492
Nkx6-2	-0.281206	-0.495621	0.587571	0.4601	1.33629	-0.00323	-0.118241	-0.841921	-0.425882	-0.217863
Nle1	-0.973619	-0.910318	1.21728	0.722291	-0.151535	0.351477	0.156629	-0.019098	0.071013	-0.464117
Nptxr	-0.13322	0.019547	1.11721	0.806427	-0.59508	-0.736233	0.389856	0.276219	-0.118591	-1.02614
Npw	-0.720652	-0.720652	0.663397	1.51844	0.162186	-0.438509	-0.720652	-0.720652	0.824328	0.152767
Nrbp2	-0.091899	0.840168	0.908838	0.72825	-0.400372	-1.09337	-0.606121	-0.452434	-0.298161	0.465104
Nudt22	-0.045029	-0.205881	1.51893	0.967309	0.174235	-0.705192	-0.249105	-0.104841	-1.05439	-0.296029
Nxt2	-0.328248	-0.305605	0.630871	1.23882	-1.29401	1.30499	0.151327	-0.208118	0.300537	-1.49056
Otud1	-0.273299	-0.284389	1.41441	1.65401	0.422388	0.345533	-1.28161	-0.868424	-1.00751	-0.121111
Panct2	-1.01178	-1.01036	0.899826	1.31975	0.384715	0.381481	-0.093409	-0.427763	-0.478761	0.036302
Pcdh1	-0.760644	-0.000158	1.35489	1.04249	-1.07233	-1.26206	0.373116	-0.323502	0.340901	0.307295
Pck2	0.931256	1.22431	1.50682	1.14234	0.306681	-1.09469	-0.806324	-0.499627	-1.19552	-1.51524
Penk	-0.526619	-0.674961	1.6122	1.04394	-0.44499	0.233554	0.67723	0.191022	-1.05569	-1.05569
Perp	-1.39335	0.080659	1.51121	1.8664	0.828317	-0.060318	-0.758995	-1.52963	-0.619175	0.074887
Pet117	1.64019	0.778226	2.17454	0.396459	1.25832	0.432848	-1.67015	-1.67015	-1.67015	-1.67015
Phf10	-0.335331	-0.508378	1.16441	1.46138	0.790865	-0.827452	0.117811	0.329359	-1.18885	-1.00381
Phox2a	-0.898416	-0.62699	1.21261	0.946371	0.371215	-0.126953	0.267013	0.058384	-0.304823	-0.898416
Pim1	-1.17819	-0.996397	1.61737	1.22475	1.76485	0.935866	-1.75352	-1.51337	0.118393	-0.219757
Plek2	-0.827699	-0.802488	1.2947	1.16709	0.494691	-0.251239	-0.31625	0.420715	-0.80704	-0.372477
Plk5	-1.15951	-1.20914	1.61502	1.00156	-0.246403	-0.781531	0.822258	0.235	-0.569442	0.292175
Polr2a	-1.10623	-1.0854	1.21398	1.17956	0.10008	0.589299	0.096783	0.214413	-0.327825	-0.874659
Prex2	-0.830112	-0.722451	0.758328	1.26562	-0.327182	-0.202941	0.293938	0.345258	-0.394331	-0.186131
Prrg4	-0.097007	0.151469	1.11836	1.49816	0.083082	-0.810061	-0.668562	-0.71978	-0.316834	-0.238825
Psph	0.115123	-0.002394	1.38135	1.09366	-0.020589	-0.430395	-0.564109	-0.584044	-0.222847	-0.765754
Raet1c	-0.577883	-0.577883	1.1424	1.62907	-0.577883	-0.577883	1.27372	-0.577883	-0.577883	-0.577883
Ramp3	-0.708334	-0.659952	1.93978	1.58878	-0.748243	-0.24135	0.476624	-0.028506	-0.556999	-1.0618
Rap2b	0.326616	0.477301	1.19131	1.10266	-0.630708	-0.940645	-0.282344	-0.662967	-0.490479	-0.090739
Rbks	-0.268898	-0.893765	1.04889	0.729165	0.588816	0.557503	-1.42982	0.178045	-0.205778	-0.304167
Rbp7	-1.71274	-1.71274	1.83742	1.33427	-0.375317	-0.79283	1.24257	-0.225256	0.278213	0.126411
Rdh12	-0.583397	-0.738719	0.908819	1.31313	0.15914	-0.198754	0.244571	-0.242918	-0.595964	-0.265903
Reep2	-1.13087	-0.959443	1.27506	1.01861	-0.068343	-0.249555	-0.018229	0.144747	-0.112593	0.10062
Reep6	-1.67939	-1.33741	1.86985	1.57253	0.521665	0.384394	-0.44113	-0.425688	-0.137953	-0.326876
Rhbdd3	-0.971352	-1.08939	1.15506	0.684329	0.027	0.243869	0.212018	0.745141	-0.345144	-0.661533
Rln3	-1.30017	-1.30017	1.38331	1.06188	1.17284	-0.312483	-0.014469	-0.077363	0.68679	-1.30017
Rnf39	-0.654008	-0.934964	1.06142	1.15453	-0.46612	0.369547	-0.288802	-0.086166	-0.568712	0.413268
Rom1	-0.094818	-0.413995	1.19729	0.723716	-0.328204	-0.937758	1.04752	0.456221	-1.0093	-0.640669
Rprl2	0.681073	0.785257	2.67868	-0.592145	-0.592145	-0.592145	-0.592145	-0.592145	-0.592145	-0.592145
Rps19-ps3	-0.020007	0.068634	1.22717	0.478144	0.014292	-0.437165	-1.58121	-0.175219	0.649299	-0.223941
Samd12	-0.305139	-0.426359	0.814531	0.849502	-0.854046	-1.57059	0.349256	0.162967	0.138676	0.841199
Scarna8	-1.24012	-1.24012	-1.24012	5.12231	-1.24012	4.79868	-1.24012	-1.24012	-1.24012	-1.24012
Scrn2	-0.549385	-0.481184	1.15532	0.557863	-0.44136	0.218904	0.262336	0.327734	-0.124812	-0.925412
Sema3e	0.780103	0.679388	1.11979	1.32457	-1.56656	-1.04496	-0.61226	-0.545843	-0.335056	0.200827
Sema6a	0.041769	-0.084762	0.73886	0.664618	-1.19222	-1.50128	0.057689	-0.028238	0.863457	0.440104
Sesn2	-0.473153	-0.515102	1.3902	1.09597	0.613654	-0.270728	-0.554569	-0.319165	-0.614201	-0.352909
Sfn	-1.37505	-1.48594	2.32752	1.88444	0.844285	0.366573	-0.925176	-1.14704	0.269866	-0.759477
Sharpin	0.142057	0.180267	1.06241	0.575296	-0.920467	-0.179316	0.08222	0.167497	-0.088678	-1.02129
Shb	0.546486	0.467988	1.45401	0.992426	-0.210694	-1.02525	-0.380277	-0.703249	-0.686308	-0.455134
Shmt2	-0.019951	-0.189437	1.24168	0.991167	0.303477	-0.060154	-0.682877	-0.250483	-0.442384	-0.89104
Slc16a2	-0.692951	-0.509704	1.06184	1.11962	-0.827513	-1.19092	0.277757	0.22679	0.301238	0.233847
Slc1a4	-0.299342	0.224147	1.65833	1.53517	-0.247824	-1.00602	-0.032224	0.250012	-0.871604	-1.21065
Slc22a18	-0.381608	-0.14405	1.21978	0.675836	0.413443	-0.108919	-0.125579	-0.386381	-0.979974	-0.182546
Slc25a44	-0.12683	-0.073682	0.805738	0.755327	1.32295	-0.432259	-0.704272	-0.541373	-0.742776	-0.262826
Slc30a2	-1.67041	-1.67041	1.57661	1.3555	0.152524	0.330671	0.646315	0.677822	-0.503052	-0.89557
Slc39a8	-0.369294	-0.148783	2.02953	2.30079	-1.57049	-1.53659	0.898996	0.852534	-1.79726	-0.659434
Slc3a2	-0.588984	-0.462681	1.38413	1.12561	0.790393	-0.145391	-0.780175	-0.497678	-0.32129	-0.503938
Slc45a1	-1.17107	-1.12702	2.18423	1.87804	-0.080211	-0.565096	-0.261868	-0.669243	-0.245065	0.057292
Slc6a9	0.563562	0.850234	1.7261	1.55303	0.40435	-1.1168	-0.757398	-0.566569	-1.57294	-1.08357
Slc7a1	0.223895	0.578655	1.37122	1.21487	0.843489	-0.507592	-0.591011	-0.461736	-1.1416	-1.53018
Slc7a11	0.105878	0.20612	0.950281	1.56627	-0.70758	-0.785014	0.152774	0.487564	-0.867881	-1.10842
Slc7a5	-0.161931	0.063323	1.25929	1.07406	1.1101	-0.161579	-1.11274	-0.593653	-0.741626	-0.73525
Sned1	-0.516392	-0.056178	1.66338	1.42433	-0.585921	-0.857811	0.030139	-0.725935	-0.180951	-0.194655
Snhg1	-1.15258	-1.3342	1.06555	1.37728	1.87034	-0.1124	-0.510257	-0.689195	-0.431784	-0.082752
Snora2b	-1.44762	-1.44762	5.97137	5.60958	-1.44762	-1.44762	-1.44762	-1.44762	-1.44762	-1.44762
Snora34	-2.00941	5.04427	4.71084	-2.00941	4.31077	-2.00941	-2.00941	-2.00941	-2.00941	-2.00941
Snora68	-5.24256	4.28581	4.82678	4.39801	-5.24256	-5.24256	-5.24256	-5.24256	6.99413	5.70809
Snora69	-1.82246	-1.82246	3.51885	5.13155	4.10681	-1.82246	-1.82246	-1.82246	-1.82246	-1.82246
Snord104	-1.25504	-1.25504	-1.25504	11.2954	-1.25504	-1.25504	-1.25504	-1.25504	-1.25504	-1.25504
Snord23	-0.880031	-0.880031	7.92028	-0.880031	-0.880031	-0.880031	-0.880031	-0.880031	-0.880031	-0.880031
Snord33	-1.13113	-1.13113	10.1802	-1.13113	-1.13113	-1.13113	-1.13113	-1.13113	-1.13113	-1.13113
Snord49b	-1.30604	-1.30604	11.7544	-1.30604	-1.30604	-1.30604	-1.30604	-1.30604	-1.30604	-1.30604
Sntb1	-1.13701	-0.794998	0.935435	0.718845	0.478054	-0.155624	0.511084	0.061406	-0.734976	0.117782
Socs1	-0.036179	0.235487	0.617884	-0.124497	-0.203657	0.421179	1.16172	-1.2885	-0.048076	-0.735367
Socs3	-1.65947	-1.70017	1.91457	1.52323	1.78269	1.70995	0.09739	0.052412	-1.5767	-2.14391
Sowahb	-0.948379	-0.948379	1.0545	0.939147	0.119948	-0.442488	0.566122	0.372395	-0.58661	-0.12626
Sox21	-1.15916	-1.12537	1.48715	1.38019	-0.046738	0.35048	-0.582886	-0.527114	-0.402098	0.625551
Sp5	-1.3012	-1.3012	2.71191	2.08713	-0.979267	-0.824036	0.532303	0.476593	-0.841763	-0.560483
Sp8	-0.977283	-0.977283	1.91005	1.77696	-0.828024	-0.897308	0.108141	0.219953	-0.481588	0.146383
Ssh3	0.187478	0.321245	0.884876	0.801571	-0.101341	-1.37673	0.080622	0.417483	-0.830444	-0.384764
Stk32a	-0.053319	0.254204	0.855025	1.47011	-0.656705	-0.727035	0.559419	-0.076088	-0.806211	-0.819399
Syt4	-0.719791	-0.710392	0.702804	1.29161	0.174744	-0.204275	-0.096283	-0.292681	-0.002354	-0.143385
Tacstd2	-0.715686	-0.776426	1.56897	1.19553	-0.002429	-0.378075	-0.244358	-0.500227	-0.232435	0.085133
Tead4	0.110795	-0.025769	0.958478	0.655741	0.926092	0.220526	-0.503436	-0.743354	-1.07195	-0.527123
Tfeb	-0.907447	-1.36432	1.90464	1.34405	1.85474	0.524693	-1.21795	-0.539879	-0.755567	-0.84296
Tle3	-0.000436	-0.078054	0.380401	0.080741	1.26598	0.416161	-0.014889	0.088032	-0.95201	-1.18593
Tlx3	-0.899897	-0.899897	1.43181	1.44805	0.27387	1.05281	-0.563043	-0.899897	-0.043908	-0.899897
Tmem179	-0.539598	-0.559244	1.50955	1.16879	1.42616	0.122532	-0.782049	-0.782049	-0.782049	-0.782049
Tmem238	0.324845	-0.031071	1.07868	0.72414	0.09946	-0.101242	0.241344	-2.01657	-0.570845	0.251264
Tmem79	-0.921279	-1.00083	1.37801	1.06757	0.444882	0.028695	-0.077589	-0.763388	0.258901	-0.414977
Tnfaip6	0.406497	0.379136	0.904083	1.00116	-0.803326	-0.685316	0.160045	0.103725	-1.31847	-0.147528
Trib1	-0.065252	0.109112	1.56185	1.36241	-0.687256	-0.980664	0.03728	-0.179151	-0.670557	-0.487776
Trib3	-1.16418	-0.461969	2.40093	1.98177	1.07935	-0.567807	-0.551333	-0.200509	-1.44009	-1.07616
Trps1	-0.648716	-0.723233	0.645366	0.963465	0.149329	0.421411	0.618246	0.639104	-1.12937	-0.935603
Tspyl4	-0.250657	0.05417	1.15609	1.19638	0.009275	-0.788009	0.312298	0.50029	-0.784159	-1.40568
Txnip	0.553258	0.102209	2.42948	2.29558	0.185426	-4.18251	1.04981	1.14209	-1.92896	-1.64638
Ubap1l	-1.26546	-1.1768	2.04372	1.397	1.29008	-0.35412	-0.028133	-1.34544	0.157911	-0.718765
Ube4bos3	-0.147053	-0.179658	0.263949	0.45804	-0.010149	-0.922883	-1.12452	0.883397	0.450796	0.328079
Ufsp1	0.173307	-0.07454	1.25855	0.440695	-0.922893	-0.128762	-0.37273	-0.071488	0.32501	-0.627149
Unc45b	-0.998215	-0.998215	1.18638	1.0367	-0.591134	-0.896565	1.20059	0.740337	-0.492324	-0.187566
Uty	-1.2181	2.07011	1.00748	1.60565	-1.2181	-1.1952	0.678754	0.516557	-1.02906	-1.2181
Vars	0.364191	0.040692	0.795165	0.473066	0.950532	-0.347929	-0.47053	-0.155881	-1.0525	-0.59681
Wdr53	-1.02852	-1.0602	1.19153	0.885458	-0.010119	0.126199	0.180849	0.0215	0.211885	-0.518585
Wnt6	-0.759502	-0.810526	1.67876	1.42704	0.547871	-0.076738	-0.17083	-0.810526	-0.810526	-0.215022
Zcchc3	-1.0485	-1.01026	1.23526	0.825257	0.169528	-0.202739	-0.090827	0.126952	-0.088395	0.083728
Zfp36l3	-0.943393	-0.943393	1.74008	1.15287	-0.85254	-0.252752	-0.289874	0.118038	0.73513	-0.464162
Zfp760	-0.435336	-0.471706	0.164323	0.935289	0.235003	0.000121	0.398138	0.317759	-1.07731	-0.06628
Zfp867	-0.559784	-0.518482	0.674483	1.32103	-0.247189	-0.066414	0.305086	-0.036035	-0.701814	-0.17088
Zfp945	-0.873849	-0.816224	0.581005	1.32054	0.025441	-0.266118	0.498401	0.256782	-0.760098	0.034124
Zglp1	-0.942103	-1.18041	1.73708	1.21175	-0.528025	-0.500925	-0.311817	-0.359061	0.815623	0.057897

## Sheet: 4
Gene symbol	MEF_WT	MEF_KO	iPS_WT	iPS_WT	iPS_KO	iPS_KO	EB_WT	EB_WT	EB_KO	EB_KO
1700019D03Rik	-4.07712	-4.07712	1.64971	1.7755	2.81668	1.28931	-0.811082	-1.28073	0.907197	1.80765
1700097N02Rik	-2.8336	-2.8336	1.37749	1.18877	1.07867	0.23748	0.319885	0.048069	0.525222	0.8916
2210409E12Rik	-2.91801	-2.91801	-2.02426	-1.56751	5.2619	4.39378	-2.91801	-2.91801	2.20681	3.40133
2410003L11Rik	-4.1072	-4.1072	1.64787	2.10659	0.280918	0.645065	1.05919	1.35072	0.981575	0.142471
2410141K09Rik	-4.06132	-3.98135	0.428285	1.36692	1.06259	0.921854	0.975796	0.92927	1.33453	1.02342
2610305D13Rik	-3.00078	-3.15252	-0.114036	0.71545	2.14081	1.25263	-0.410629	-0.960395	1.17064	2.35883
2900011O08Rik	-2.81087	-2.76263	1.28463	0.995354	-0.627222	1.64771	0.051088	-0.372575	2.06339	0.531118
4930461G14Rik	-2.36147	-2.52368	0.25831	0.372399	1.49219	1.48369	-0.704011	-0.332749	1.34688	0.96843
AU015836	-3.18275	-3.18275	-0.340168	-0.04213	2.75057	2.58509	-1.49703	-1.49568	2.27317	2.13166
AU018091	-2.65959	-2.62201	-0.550608	-0.376801	2.52301	3.14261	-1.31472	-0.634981	1.99473	0.498354
Aard	-3.54268	-3.22484	0.823389	0.596111	0.758256	1.4774	0.379841	0.789838	1.32523	0.617451
Adap1	-2.03561	-1.86938	1.37547	0.846544	2.41533	2.24507	-1.5788	-2.21596	0.601404	0.215929
Adarb2	-3.1799	-2.93692	2.17388	1.43085	0.56079	0.225187	0.091814	-0.008476	0.956828	0.685951
Alg13	-2.32834	-2.43171	0.048245	0.56749	0.491417	1.71377	0.014013	-0.304264	1.63795	0.591427
Alpl	-4.33111	-4.28707	0.650874	0.266356	1.59096	1.60262	0.240258	0.6194	1.9891	1.65861
Amt	-3.57145	-3.41634	0.756887	0.726258	1.16711	1.56183	0.301223	0.614019	1.39615	0.464317
Ap1m2	-3.60661	-3.60661	1.43467	1.24713	1.90438	0.346093	-0.029366	0.054224	1.38606	0.870027
Apela	-3.06943	-3.06943	0.767198	1.26906	-0.1587	-0.092336	0.783964	-0.236948	1.94844	1.85818
Apoc1	-3.68764	-3.68764	1.18396	0.312545	1.48493	1.65822	-0.69886	-0.514348	2.53128	1.41754
Apoe	-2.24076	-2.29283	0.595622	0.11247	3.03406	0.739934	-1.6452	-1.60057	1.41016	1.88711
Aqp3	-3.06391	-2.99635	0.714106	0.608059	4.34758	2.35148	-1.43132	-1.5866	0.984048	0.072907
B3gnt7	-3.81882	-3.76779	2.51958	2.10188	0.868069	0.131809	0.030581	0.082865	0.877466	0.974365
Bcam	-2.44312	-2.43191	2.64971	2.14025	2.58504	1.45988	-1.40037	-1.61428	-1.13942	0.194206
Bex1	-5.57119	-5.97376	2.01693	1.74097	1.28234	2.18537	0.846845	0.835527	1.92352	0.713446
Bex2	-4.07797	-4.47442	1.29649	0.833937	0.557596	1.72018	1.12267	1.13111	1.46781	0.422588
Bex4	-5.67693	-5.15433	1.19949	1.24568	1.18268	2.25669	0.649943	0.717174	2.41635	1.16327
Calca	-3.26918	-3.26918	1.03189	0.957711	1.96593	1.10586	-1.56387	-1.37621	2.23235	2.1847
Calcoco2	-2.29883	-2.24225	-0.503895	-0.642563	0.916848	2.46389	-0.426199	-0.214086	2.69108	0.256004
Capsl	-2.56649	-2.56649	0.799619	0.96956	0.636865	1.56912	0.390121	-0.854558	0.509211	1.11304
Car2	-3.24322	-3.34857	1.50488	1.33517	0.119383	-0.626765	0.988635	0.505034	1.38782	1.37762
Car4	-2.67704	-2.67704	0.365078	0.156457	0.03225	-0.558681	0.391458	0.145282	2.99688	1.82535
Cbx7	-4.55086	-4.46968	2.37272	2.08821	1.06553	0.745472	0.559695	0.769528	0.751442	0.66794
Cdh1	-4.72588	-4.74878	1.58307	1.48794	2.22439	1.66217	0.021996	-0.2234	1.50178	1.2167
Cecr2	-3.1029	-3.09006	0.296025	0.448001	0.815507	1.17621	0.680833	0.754246	0.822784	1.19934
Cgn	-2.47024	-2.43473	1.21679	0.881863	1.56579	0.6555	-0.667849	-0.650892	0.892986	1.01078
Chchd10	-4.25033	-3.95174	2.45914	2.04778	1.17591	1.02825	-0.537613	-0.658567	1.50089	1.18627
Cldn4	-3.43043	-3.46253	1.69695	1.37973	2.23381	1.17853	-1.27267	-1.03276	1.48065	1.22871
Cldn6	-3.53363	-3.45502	2.57192	2.26123	0.987984	-1.03564	0.39701	-0.051559	1.07636	0.781354
Clstn3	-2.30813	-2.25208	0.843721	0.484016	1.03346	1.4572	-0.87027	-0.593495	1.25954	0.946024
Cpsf4l	-2.43996	-2.63714	-0.03945	-0.214888	0.4818	2.63094	0.483812	0.446834	1.59361	-0.305556
Crb3	-2.78543	-2.78543	1.27063	0.844743	1.86091	0.086217	-0.240697	0.339891	0.760168	0.648998
Cyct	-2.7935	-2.7935	-1.04547	-0.971792	-0.301905	3.38505	-0.44612	-0.770602	4.10608	1.63176
D630045M09Rik	-2.15943	-2.14005	-0.17168	-0.335277	1.72954	2.56205	-1.21412	-0.910287	1.44862	1.19063
D7Ertd143e	-5.24201	-5.24201	1.4798	1.40246	2.40938	2.10515	0.166801	0.207978	1.63212	1.08033
Dmrt1	-3.238	-3.18837	2.07703	1.95794	1.70897	0.095999	-0.483323	-0.548922	0.98473	0.633945
Dnmt3b	-3.68115	-3.62917	0.13118	-0.193738	0.890514	0.351349	0.561429	0.373137	2.96833	2.22812
Dnmt3l	-5.29385	-5.29385	0.679995	0.431078	2.90565	2.40388	-1.31346	-1.26025	3.82535	2.91543
Dppa2	-3.99974	-3.99974	0.63061	0.972909	1.47914	1.57971	-0.234415	-0.204698	2.04806	1.72816
Dppa3	-3.12463	-3.27649	-0.825743	-0.901592	-0.875955	2.99146	0.589921	1.26074	3.8314	0.330897
Dppa4	-4.70109	-4.70109	1.17756	1.24032	1.35814	1.34918	0.28596	0.1362	2.11433	1.74048
Dppa5a	-8.46923	-8.46923	1.4068	1.28825	3.05456	2.68068	1.11053	1.11056	3.40878	2.87829
Dsg2	-2.95512	-3.03545	1.13953	1.32845	2.4098	1.61006	-0.27188	-0.109221	-0.255406	0.13922
E130012A19Rik	-2.84948	-3.47624	1.66871	1.15138	1.85119	2.47301	-0.452465	-0.572068	0.397795	-0.191834
EU599041	-3.02098	-3.02098	-0.067905	0.802663	1.46843	1.3438	0.152783	0.292697	0.651215	1.39829
Elf3	-3.50178	-3.54945	0.106762	-0.293526	1.26585	1.90847	0.428316	0.231963	2.69366	0.709732
Enox1	-2.82941	-2.67184	0.669171	0.560438	1.6015	0.895575	-0.274888	-0.37414	1.17477	1.24882
Enpp3	-3.70867	-3.65118	1.5192	1.67502	-0.6019	0.351189	1.03506	0.921583	1.70229	0.757408
Epcam	-4.9983	-4.99412	1.24686	1.17931	2.145	0.934677	0.543227	0.129196	1.95354	1.86061
Eras	-2.63489	-2.63489	0.114427	-0.48726	1.54891	1.98046	-1.77572	-1.08843	2.45176	2.52562
Esrp1	-3.01404	-3.01404	0.113924	0.308466	0.573086	1.26395	0.506886	0.281978	2.19651	0.783285
Esrrb	-4.86698	-4.85368	1.66632	1.495	2.52698	2.68481	-0.627725	-0.449564	1.44834	0.976512
Fabp3	-2.66789	-2.24863	0.442973	0.48085	2.31908	1.65079	-1.62389	-2.31636	2.2122	1.75087
Fam169a	-3.95596	-3.6923	0.339809	0.908097	1.47519	1.11215	0.606971	0.599854	0.839538	1.76666
Fam178b	-2.29747	-2.28065	0.322703	0.273936	1.57271	0.765622	-1.14511	-0.573248	1.75386	1.60765
Fbxo15	-3.39041	-3.62741	-0.478181	0.174654	1.46621	2.6174	0.013542	0.046764	2.03521	1.14222
Fgf4	-4.01541	-4.01541	0.45441	0.328779	2.44185	2.82324	-0.69132	-0.725134	1.62614	1.77286
Fmr1nb	-2.87208	-2.67295	0.890058	0.956655	-2.65423	3.84456	0.29528	0.493054	3.87189	-2.15224
Folr1	-2.21661	-1.97853	0.839504	0.402318	1.74345	1.21707	-1.72451	-1.14111	1.69942	1.159
Foxh1	-3.36236	-3.36236	0.904876	0.460064	1.1629	0.476088	0.564778	0.651281	1.16145	1.34329
Gdf3	-3.73028	-3.73028	1.3828	1.42393	1.37036	1.7703	-0.368509	-1.10431	1.64969	1.33628
Gldc	-4.25066	-4.16047	1.62113	1.47961	1.69362	0.945712	0.252965	0.519332	1.28043	0.618336
Gli1	-2.15378	-2.1776	0.191858	-0.115718	2.73155	2.379	-1.4463	-1.18114	1.41194	0.360202
Glt1d1	-2.68208	-2.67161	0.336023	0.093615	0.604368	0.781882	0.431935	0.321365	1.61636	1.16814
Gm10324	-3.7325	-3.7325	0.342695	1.10034	1.03839	1.55383	0.820558	0.314956	1.06255	1.23167
Gm10451	-2.77609	-2.50738	0.956698	1.15355	0.743181	1.08419	-0.400817	0.154665	0.935411	0.656598
Gm13051	-4.27576	-4.26639	0.241315	1.13403	2.55618	1.43407	-0.07653	-0.757747	1.32495	2.68588
Gm13242	-3.41319	-3.41319	-0.573432	0.162728	2.27901	0.744582	0.13426	-0.499199	1.64018	2.93824
Gm13247	-2.94988	-2.84356	-0.699487	-0.238449	1.89822	1.04969	-0.408084	-0.851909	2.24647	2.79699
Gm14139	-2.65786	-2.58539	0.624103	1.21429	1.29963	0.741332	0.237573	-0.619873	0.596412	1.14978
Gm14393	-2.82591	-2.31417	0.399586	1.14041	1.04264	1.20395	-0.23516	0.201151	0.208999	1.1785
Gm6792	-2.79569	-2.79569	0.633256	0.475735	0.338202	1.77781	-0.668387	-0.052606	2.38482	0.70256
Gm7325	-3.66446	-3.66446	1.43907	1.27368	2.18878	1.76538	-0.626556	-0.641032	0.475413	1.45419
Gng3	-2.64055	-2.46434	1.54661	1.54994	0.407802	0.504563	-0.685789	-0.327712	1.18617	0.923321
Gpa33	-3.00822	-3.00822	-0.93852	-1.44849	2.81377	1.73976	-0.430733	-0.344195	2.1255	2.49935
Grb7	-3.10443	-3.10443	1.03995	0.623058	0.934185	1.07301	0.121311	0.003429	1.42689	0.987019
Grhl2	-2.85844	-2.79308	1.37813	1.21557	0.258183	-0.086894	0.746069	0.400228	1.6973	0.042936
Grtp1	-2.53459	-2.28686	0.820924	0.544144	2.85076	0.230797	-0.749277	-0.592019	0.332023	1.3841
Gsta4	-3.45726	-3.61887	0.945324	0.955873	1.02258	1.31489	0.113696	0.128864	1.57254	1.02236
Gtsf1l	-3.36809	-3.36809	0.750439	0.474892	0.879613	1.76733	0.301961	0.029306	2.04334	0.489297
Halr1	-2.26224	-2.52528	-0.228968	0.277328	1.79917	-0.139019	-0.865811	-0.933599	1.94017	2.93825
Hap1	-2.53296	-2.51043	1.18865	0.737005	1.24873	1.58917	-0.167703	-0.181924	0.288498	0.340965
Hist1h1a	-2.99988	-3.58527	1.24086	0.737049	1.39139	0.831112	0.122886	0.136571	1.4309	0.694375
Hist1h1t	-2.86956	-3.02931	0.738905	0.34104	1.62535	0.090773	-0.819218	-0.138957	2.18334	1.87764
Hist1h2aa	-4.8826	-4.8826	3.06952	2.60658	0.402132	2.02035	-0.560604	-0.555564	3.12661	-0.343818
Hist1h2af	-2.11599	-2.94243	0.70767	0.930849	0.952659	0.622063	0.041432	-0.109522	1.10869	0.804586
Hist1h2ba	-5.02037	-4.59062	3.18776	2.82431	0.659758	2.0836	-0.573187	-0.372825	2.94695	-1.14538
Hist1h2bp	-2.87383	-3.82032	2.04056	0.763235	-0.245857	0.029278	1.1871	1.61393	1.1733	0.132601
Hist1h3a	-2.02607	-2.66862	1.30489	-0.47361	1.55886	0.895068	-0.21619	-0.24979	1.16674	0.708733
Hist1h3e	-2.36502	-3.05048	1.37986	1.09885	1.26245	0.485685	-0.033239	0.004679	0.716387	0.500843
Hist1h3g	-2.37973	-3.12783	1.64158	1.38366	1.33796	0.683554	-0.628354	-0.197488	0.981573	0.305084
Hist1h4k	-2.80223	-3.21115	1.9871	1.59636	1.22579	0.520666	0.112554	0.179429	0.406459	-0.014981
Hist3h2a	-2.64189	-2.95645	1.58442	1.1845	0.927508	0.216057	0.071359	-0.047959	1.16628	0.496176
Hist3h2ba	-5.53351	-6.10496	2.64876	2.21075	1.12912	0.851018	0.663607	0.542706	2.1247	1.46781
Hist3h2bb-ps	-3.18049	-3.36966	0.56019	0.180949	1.74058	1.45364	-0.859648	-1.10256	2.59837	1.97863
Hook1	-3.74563	-3.90489	0.711663	1.15146	1.50746	1.50297	0.551724	0.22451	0.859596	1.14114
Hsd17b14	-3.14044	-3.0523	0.963478	0.79502	1.53306	1.20517	-0.451588	-0.015119	1.61744	0.545277
Ifitm1	-4.93353	-5.25646	0.732125	0.613733	-1.02824	2.13522	2.03151	2.27202	3.04368	0.389948
Igfbp2	-3.56355	-3.77384	0.552052	0.004904	-0.526481	1.17612	0.845038	0.610453	2.5918	2.0835
Ina	-3.03411	-2.89108	0.936377	0.427041	0.706606	0.798467	0.234413	-0.179173	1.47762	1.52384
Itpk1	-2.29826	-2.38179	0.209035	-0.24047	2.73142	1.70869	-0.324483	-0.14616	0.249038	0.492986
Jarid2	-3.51461	-3.49142	0.703176	0.602183	1.43622	1.73305	-0.039924	0.194061	1.70877	0.668493
Kcnk5	-2.59253	-2.39322	0.394819	0.181306	0.232244	0.726849	-0.037215	0.046464	2.27389	1.16739
Kis2	-2.84165	-2.84165	1.35575	1.32707	1.06688	0.619619	-0.271671	-0.480441	1.00895	1.05714
Kit	-3.01648	-2.97524	0.351588	0.296474	-0.343378	1.74613	1.24588	1.38706	0.782191	0.525776
Klf5	-2.79486	-2.66815	1.96435	1.84973	3.06723	1.67862	-0.90699	-1.09194	-0.919523	-0.178474
L1td1	-5.40167	-5.43228	1.18415	1.37686	2.11158	1.69386	0.311237	0.065032	1.80198	2.28925
Lefty1	-2.18305	-2.40397	-0.896798	-1.32044	0.33879	-0.555405	-0.020729	-0.12411	3.5283	3.63741
Lefty2	-3.15901	-3.15901	-1.13115	-1.37367	0.251468	0.598548	0.464858	0.973979	2.79535	3.73863
Lin28a	-4.84632	-4.84632	1.07826	1.05015	2.18377	1.25599	0.498832	0.654869	1.35379	1.61698
Lincenc1	-2.83195	-2.67524	-0.037627	0.629575	0.289974	1.23096	0.418718	0.523003	1.66366	0.788928
Lrrc34	-2.54923	-2.6072	0.404831	1.08098	1.66684	1.89411	-0.15698	-0.39806	0.306597	0.358121
Lsr	-3.20388	-3.0076	1.10749	0.856111	0.852551	0.467316	1.09248	0.617651	0.774116	0.443764
Mageb16	-2.85045	-2.66039	0.106422	0.704142	-0.212573	2.87964	0.448919	0.035658	2.12464	-0.576
Map7	-2.40667	-2.32915	0.103458	0.053767	1.37298	1.58834	-0.542136	-0.30264	1.50987	0.952182
Mkrn1	-2.99599	-2.79212	0.564598	0.316965	1.51973	0.681863	-0.00623	0.010599	1.3924	1.30818
Morc1	-2.61835	-2.42462	-0.920776	-0.901386	1.34264	1.68898	0.05471	-0.158465	2.05364	1.88362
Mreg	-4.1755	-3.81717	0.831127	0.817184	1.71408	2.07081	-0.345676	-0.052341	1.9261	1.03139
Mt1	-3.53576	-3.92904	0.472561	0.134855	1.15295	1.574	0.433175	0.200422	2.89845	0.598402
Mt2	-5.28007	-5.01291	1.25419	0.956977	1.85398	2.47431	0.236059	0.210716	2.75999	0.546761
Mybl2	-2.87602	-3.5108	1.44897	1.09943	2.01455	1.48602	-0.706451	-0.49424	0.774886	0.763657
Mycn	-4.09511	-4.25421	2.45175	2.14816	-1.21413	1.65818	0.928853	1.16757	1.48136	-0.272423
Mylpf	-4.42026	-4.05631	0.130957	0.08366	2.85337	2.28571	-0.603107	-1.24148	2.8229	2.14457
Nanog	-5.4096	-5.20828	0.85571	0.949934	0.780932	3.20512	0.518499	0.558125	2.2714	1.47817
Nefl	-3.07775	-3.11724	1.48007	1.09463	0.659673	0.493078	-0.465345	-0.659143	1.67213	1.9199
Nodal	-3.71362	-3.76326	1.23629	0.723137	0.564576	1.39779	-0.030877	0.134469	2.00662	1.44487
Notum	-2.7014	-2.94385	0.995185	0.517413	0.299054	1.73748	0.168513	0.250076	1.3351	0.342436
Npl	-2.53354	-2.70793	0.261565	0.384615	1.3523	1.79964	-0.776295	-0.124596	1.27466	1.06959
Nr0b1	-4.41826	-4.41826	1.21226	0.832245	2.45119	2.27619	-0.315604	-0.606483	1.64979	1.33695
Nr5a2	-2.84972	-2.81974	0.038974	0.088942	1.05842	2.30165	-0.744378	-0.530681	2.00781	1.44872
Nup210	-2.71138	-2.76467	0.760135	0.471028	1.62588	1.43105	-0.333032	-0.530793	1.04442	1.00736
Ooep	-3.6431	-3.82452	0.196159	0.189477	2.30398	1.58235	-0.126636	-0.324357	1.96119	1.68546
Pced1b	-2.60287	-2.6323	0.994285	0.610345	0.278965	1.17447	0.283369	0.095584	1.27062	0.527531
Pecam1	-3.47304	-3.43408	-0.001859	0.045673	1.40393	1.55736	0.791128	0.688322	2.29661	0.125959
Phc1	-2.65393	-2.72621	1.52288	1.30637	1.18193	0.643493	-0.58541	-0.543603	0.985936	0.86854
Phf11d	-2.71784	-2.53327	-0.002056	0.67245	1.2779	1.57046	-0.134296	-0.256752	1.4323	0.691107
Phlda2	-4.09875	-4.08349	0.618258	0.215943	1.7017	0.471821	1.2827	1.40827	1.06631	1.41724
Pim2	-2.58766	-2.59929	0.828521	0.775561	-0.223245	-0.258514	-0.073514	-0.319964	2.16921	2.2889
Pipox	-3.03664	-3.03664	1.16836	1.33736	0.922574	0.42253	0.360753	-0.011611	1.19033	0.682982
Pla2g1b	-3.06213	-3.06213	0.577214	0.702127	0.966524	1.45521	-0.636406	-0.453798	2.52931	0.984095
Platr10	-4.18333	-4.18333	1.24407	1.15167	1.7192	1.47554	-0.57393	-0.506612	2.17961	1.67711
Platr14	-2.44474	-2.44474	-0.355242	-0.022238	-0.531708	2.15207	0.321006	0.453468	1.96241	0.909712
Platr17	-2.21783	-2.86676	0.348456	0.121837	1.88321	1.11491	-1.37773	-0.555544	1.98124	1.56821
Platr21	-2.36006	-2.41664	0.474197	0.833565	0.406091	1.56968	-0.847148	-1.06275	2.06492	1.33814
Platr4	-2.56245	-2.56245	0.440615	1.01311	1.74133	1.19158	-0.4411	-0.974602	0.684569	1.46939
Plekha7	-2.79181	-2.58093	1.3929	1.10839	1.12574	0.740003	-0.40749	-0.292824	0.771518	0.934506
Pou3f1	-2.53144	-2.53144	1.09302	0.613426	-0.038558	-0.981521	-0.126806	-0.480761	2.77103	2.21305
Pou5f1	-6.3981	-6.73836	2.00795	1.54193	2.36974	2.18983	0.370514	0.332746	2.2783	2.04545
Prdm14	-2.33918	-2.33918	-0.053779	-0.090647	0.67124	2.2143	-0.434216	-0.025065	1.93538	0.461149
Rab11fip4	-2.1796	-2.34339	-0.206864	-0.298059	0.871106	1.24404	0.255178	-0.156681	1.96462	0.849654
Rbmxl2	-4.65024	-4.65024	1.73924	1.34725	1.52574	1.60342	-0.069315	-0.249433	1.95375	1.44983
Rhox5	-2.62589	-2.46407	-1.27977	-1.86728	-1.4417	4.29272	0.582101	1.21492	5.10808	-1.5191
Rif1	-2.49373	-2.76669	0.409598	1.19958	1.16209	1.04028	0.247244	0.073152	0.156474	0.971997
Ripply1	-2.26666	-2.46327	0.43378	0.121696	1.56557	-0.435051	-0.172547	-0.035929	1.8136	1.43881
Rnf17	-3.10967	-3.0333	0.518012	1.25825	0.282964	1.73669	0.550356	0.149609	1.07144	0.575651
Rpl10l	-2.50643	-2.72676	1.24511	0.948608	0.309923	1.86815	0.100047	-0.262872	1.99822	-0.974007
Rpp25	-2.89439	-2.67741	0.674726	0.51569	2.18802	1.7324	-1.0686	-0.684021	1.51723	0.696359
Rps6ka6	-3.16265	-3.30929	0.010736	0.522431	0.445754	1.32678	1.40691	1.32373	0.927654	0.507944
Rragb	-3.17727	-2.88754	0.44271	0.572727	0.493789	1.3583	0.308601	0.102253	1.48311	1.30332
Sall1	-3.23628	-3.33262	1.11027	1.04821	1.58397	1.71103	-0.466991	-0.216307	0.805872	0.992849
Sall4	-5.0127	-5.0127	1.83608	1.54667	1.65897	1.55466	0.927135	1.14908	0.781661	0.571147
2023-09-01	-3.723	-3.17199	-0.612266	-0.898883	3.5931	1.7349	-0.619333	-0.732354	1.76747	2.66236
Sh3gl2	-2.57984	-2.46481	1.16862	1.21821	1.07769	1.19374	-0.765493	-0.28853	0.716031	0.72438
Shmt1	-2.8477	-3.17692	0.942277	0.737531	0.934844	1.1984	0.141661	0.385544	1.25686	0.427503
Slc2a3	-6.51715	-6.34499	1.8282	1.84179	1.31205	1.59412	1.42571	1.44608	1.52716	1.88704
Slc35f2	-3.08187	-2.99093	0.594905	0.754999	1.41551	1.08489	-0.084964	-0.131027	1.57311	0.865374
Slc7a3	-2.33005	-2.39491	0.44425	0.671913	0.828773	1.87794	-1.00683	-0.536458	1.64318	0.802193
Smtnl2	-2.65766	-2.96325	-0.183365	-0.687141	0.190086	1.47586	1.28239	1.60256	1.34673	0.593784
Snora15	1.35612	-4.62708	2.31044	1.95195	4.21675	4.19894	-4.62708	-4.62708	4.47411	-4.62708
Snora30	-2.33448	-2.33448	4.80953	-2.33448	5.39035	6.14151	-2.33448	-2.33448	-2.33448	-2.33448
Snora41	-5.2724	-5.2724	1.02881	-5.2724	1.61203	3.65213	-5.2724	3.78112	5.18924	5.82627
Sox15	-2.98177	-3.29042	0.977122	0.386516	-0.149186	0.732844	1.2434	1.01337	1.71545	0.352683
Sox2	-5.45735	-5.39759	2.01784	1.76265	1.85352	2.53087	0.021423	0.120021	1.3551	1.19352
Spint2	-2.89208	-2.96778	1.27459	0.867544	1.56786	1.36522	-0.275149	-0.263399	0.701078	0.622116
St14	-2.8975	-2.71316	2.01845	1.57511	1.37694	0.623133	-0.194553	-0.146155	0.182276	0.17545
Syce1	-2.2203	-2.29481	0.457515	0.230762	0.318962	3.11635	-0.484568	-0.926875	2.76091	-0.957951
Taf7	-2.5752	-2.76821	0.236929	0.506841	1.02718	1.07078	0.136094	0.063823	0.981406	1.32036
Tcf15	-4.47205	-4.47205	1.60224	1.07425	1.88134	1.1015	0.238064	0.100048	1.20368	1.74298
Tcl1	-2.45926	-2.45926	-1.12354	-1.13502	1.88088	2.46708	-1.00824	-0.703086	3.07618	1.46427
Tdgf1	-6.4195	-6.4195	1.33878	1.6115	1.94343	2.26716	0.376124	0.178582	2.41512	2.7083
Tdh	-5.37189	-5.42847	2.12717	1.98997	1.52907	2.19031	0.355636	0.383253	1.59075	0.634208
Tdrd12	-3.45184	-3.50969	0.603062	0.877647	0.206289	1.55005	0.588709	0.663278	1.94836	0.524138
Terc	-2.97452	-3.1986	0.697511	0.220387	1.40328	0.7581	0.177683	-0.048999	1.96669	0.998472
Tet1	-3.84367	-3.57527	1.12969	1.44673	1.96168	2.15355	-0.385545	-0.303405	0.547449	0.868788
Tex19.1	-4.47422	-4.47422	1.30094	0.998758	-0.235201	2.28691	0.790732	0.705413	3.21649	-0.11561
Tfap2c	-3.39057	-3.35073	0.26318	0.149459	0.62218	1.94121	0.686761	0.77003	1.46018	0.848295
Tfcp2l1	-3.95961	-3.99716	0.73124	1.01446	3.23898	2.70249	-0.749528	-0.534145	0.499008	1.05426
Tle4	-2.59175	-2.4578	0.678081	0.740664	0.612715	0.319893	-0.00098	-0.030061	1.11963	1.6096
Trap1a	-4.96155	-4.96155	0.817863	1.05503	1.38574	2.275	0.54624	0.24102	2.20674	1.39549
Trh	-5.42013	-5.42013	0.897609	0.301188	1.37455	1.70336	1.15041	1.3376	1.83057	2.24498
Trim6	-3.5968	-3.36045	0.152459	0.336164	1.70433	1.79708	-0.247273	-0.194271	1.94248	1.46628
Trim71	-3.77131	-3.65368	1.39434	1.08559	1.18867	1.28055	0.429302	0.581194	0.7621	0.70325
Triml1	-2.88224	-2.88224	0.837714	1.12657	1.31319	0.639066	-0.048739	-0.296553	1.31311	0.880112
Triml2	-3.49607	-3.49607	1.71891	1.89587	1.21817	0.298342	0.398356	0.523628	0.584754	0.354125
Tspan13	-2.70598	-2.77575	0.491303	0.57426	0.47875	0.730987	0.594333	0.906897	1.0132	0.692001
Upp1	-5.76582	-5.59684	1.01453	0.888533	0.837981	1.3516	1.3038	1.22181	2.70809	2.03632
Utf1	-4.85394	-4.85394	1.18452	0.732677	2.36034	2.25126	-0.22744	0.03719	1.50787	1.86146
Wfdc2	-3.13556	-3.13556	0.779861	0.614077	1.41718	2.58485	-1.16434	-0.294598	2.6837	-0.349596
Zfp42	-5.03099	-5.09034	3.17576	3.0407	0.61892	0.069649	1.37199	1.37058	0.320303	0.15344
Zfp459	-2.64205	-2.82199	-0.355581	0.391071	1.05187	1.80793	-0.013478	0.429981	1.1786	0.973654
Zfp534	-3.83744	-3.83326	0.143135	0.931854	2.57094	0.964013	-0.033085	-0.468932	0.877479	2.6853
Zfp936	-3.08471	-3.01432	0.320054	1.01685	1.95924	0.817167	-0.020175	-0.482542	0.272698	2.21574
Zic2	-3.01938	-3.01938	0.58792	0.38108	-1.68874	-0.377275	1.01359	1.10968	2.05593	2.95658
Zic3	-3.8477	-3.55177	1.52979	1.70494	1.43684	1.44859	-0.281432	-0.547972	0.933938	1.17478
Zscan10	-3.62058	-3.62058	1.53913	1.10902	1.76723	1.35454	-0.308207	-0.504882	1.05241	1.23192

## Sheet: 5
Gene symbol	MEF_WT	MEF_KO	iPS_WT	iPS_WT	iPS_KO	iPS_KO	EB_WT	EB_WT	EB_KO	EB_KO
0610040B10Rik	0.018474	0.45511	-0.176678	-0.054125	0.196676	-0.037823	-1.13274	-1.13274	1.02204	0.841794
1700012D16Rik	-0.709652	-0.709652	-0.709652	-0.419227	1.35661	0.550976	-0.709652	-0.709652	0.315377	1.74452
1700013H16Rik	-0.513819	-0.513819	-0.513819	-0.4068	-0.513819	0.587159	0.244911	0.47241	1.67141	-0.513819
1700019A02Rik	-0.784867	-0.784867	-0.558358	-0.784867	-0.107697	3.1145	-0.784867	-0.784867	2.26075	-0.784867
1700019B21Rik	0.206149	-0.415845	-0.170958	-0.415845	-0.415845	1.62294	-0.415845	-0.415845	0.836934	-0.415845
1700030C10Rik	-0.622719	-1.31306	-0.575834	-0.5028	1.56144	0.932338	-0.373463	-1.38724	0.757953	1.52339
1700061G19Rik	-1.17641	-1.17641	-0.49384	-0.28733	2.55042	1.2709	-0.790155	-0.387311	0.095609	0.394535
1700095A21Rik	-1.54077	-1.42308	-0.756686	-0.297711	1.45779	0.744631	-1.54077	0.015045	1.41231	1.92925
1700096K18Rik	-0.905382	-0.810697	-0.136883	0.132455	1.47662	1.06403	-1.063	-0.375255	-0.314378	0.932491
1700102P08Rik	-1.1487	-0.453122	-0.363176	0.117126	0.977472	0.779062	0.119356	-0.793607	0.530628	0.234962
1700105P06Rik	-0.109529	-0.435662	0.329696	-0.395131	-0.385416	0.496603	0.097934	0.046467	-0.960729	1.31577
1700110K17Rik	-0.684707	-0.483073	0.084218	0.035133	0.629699	0.064613	0.106065	-0.684707	-0.684707	1.61747
1810037I17Rik	0.111745	-0.132917	-0.527002	-0.611532	-0.760457	0.332635	-0.192256	-0.194957	1.45892	0.515822
2010107E04Rik	0.32467	0.069997	-1.27961	-0.755266	0.147055	0.643928	-0.323128	-0.137897	1.02637	0.283884
2310010J17Rik	-0.4386	-0.376048	-1.30887	0.030842	-0.702897	0.301834	-1.30887	1.5677	1.2227	1.0122
2310030G06Rik	-0.028386	-0.167137	0.052534	0.449207	0.922953	-0.489729	-0.63278	-1.15611	0.683759	0.365691
2310040G24Rik	-0.244378	-0.933229	0.742135	0.364842	-0.413184	0.098872	-0.221294	-0.933229	1.36836	0.171107
2410137M14Rik	-1.08313	-1.08313	-0.372956	-0.106398	1.3961	0.749154	-0.018246	-1.08313	0.000936	1.60079
2610035F20Rik	-0.733942	-0.733942	-0.003628	0.071763	-0.733942	-0.205871	-0.733942	0.310102	1.14968	1.61372
2610037D02Rik	-1.3444	-1.31442	-0.764258	-0.296167	0.813287	0.701389	-0.857946	-0.982635	2.0116	2.03355
2610528J11Rik	-1.54474	-1.54474	-0.487462	-0.53898	1.45255	-0.198208	-0.536826	-0.579786	2.5484	1.42979
2810025M15Rik	-0.739997	-1.48706	0.004041	-0.19005	0.289	1.23878	-0.472291	-0.297786	1.22272	0.432649
2810429I04Rik	-0.950866	-0.950866	-0.487244	0.116772	0.744236	1.19677	-0.950866	-0.006008	0.061345	1.22673
2900041M22Rik	-1.30912	-1.06183	0.302394	-0.190184	0.800061	1.21841	-0.446959	-0.729157	1.54157	-0.125181
2900060B14Rik	-0.789464	-0.846331	0.541857	-0.012151	0.061105	-0.008719	-0.71411	-0.214748	1.39781	0.584752
3000002C10Rik	-0.219848	-0.513715	-0.794006	-0.415895	0.832032	1.33066	-1.26389	-0.874325	1.55435	0.364648
3110002H16Rik	0.282072	0.195917	-0.731947	-0.539828	1.0976	0.919245	-1.10679	-0.817967	0.367783	0.333913
4930444M15Rik	-1.33535	-1.26496	0.193725	0.260635	2.17638	1.74429	-1.02501	-1.33535	0.348575	0.237058
4930487H11Rik	-0.420894	-0.496312	-0.633488	0.043234	0.224203	1.39648	0.724678	0.405554	-0.900125	-0.343328
4930502E18Rik	-1.54705	-1.54705	-0.977554	-0.776427	-1.23554	3.10481	0.938124	0.777478	2.40752	-1.14432
4930519F16Rik	-1.08432	-1.27336	-0.755325	-0.230012	0.898171	1.98908	-0.477589	-0.843607	1.46152	0.315448
4930591A17Rik	-0.40633	-0.40633	-0.40633	-0.200937	-0.40633	0.568933	-0.40633	-0.40633	2.47631	-0.40633
4933402E13Rik	-0.839379	-0.780024	-0.179455	-0.138939	1.20537	1.30075	-0.351893	-0.186778	0.566069	-0.59571
4933427D06Rik	-0.527411	-0.527411	-0.234629	-0.315775	-0.527411	1.49336	-0.16452	-0.344718	1.49833	-0.349812
4933438K21Rik	-0.929218	-0.929218	-0.172195	0.061374	0.877724	-0.19283	-0.16114	-0.639974	0.041635	2.04384
5730408K05Rik	-1.1791	-1.37988	-0.0408	-0.26722	0.611274	0.203645	0.125843	-0.458183	1.20694	1.17748
9030612E09Rik	-0.837597	-0.775475	-0.617267	-0.649829	-0.424003	-0.407847	0.463406	0.292016	1.0827	1.8739
9430038I01Rik	-0.803316	-0.862749	-0.469789	-0.513347	0.195528	-0.098971	0.469735	0.071489	1.58931	0.42211
9630028I04Rik	-0.424518	-0.464358	-0.464358	-0.464358	-0.372151	1.94788	-0.464358	-0.464358	1.29352	-0.122942
A430005L14Rik	-1.05347	-1.20583	-0.148646	-0.705454	0.009289	0.501321	0.35917	0.024547	1.4642	0.754871
AA467197	0.200013	-0.28924	-1.08377	-1.25979	1.08462	2.99396	-2.07291	-2.07291	1.34042	1.1596
AI662270	-0.531877	-0.273843	-0.982971	-0.807144	-0.650436	0.820674	-0.156826	-0.19347	1.96739	0.808503
AU022751	-1.0287	-1.0287	-0.033759	0.309867	-0.24294	1.75664	-0.517738	-0.809609	2.22529	-0.63035
Abcb7	-1.13587	-1.10244	-0.51332	-0.013436	0.584967	1.24029	-0.002201	-0.249337	0.569454	0.621888
Acap1	-0.727101	-0.51422	-0.193039	-0.272925	1.72681	1.01491	-0.52296	-0.210077	-0.336433	0.035036
Acbd7	-1.00906	-1.00906	-0.278741	0.179346	0.350466	1.92376	0.098633	-1.00906	0.74626	0.007441
Ackr3	-0.434599	-0.140408	-1.05591	-0.716065	-0.372325	1.3567	0.432585	0.794706	0.92441	-0.789098
Acp5	-1.20688	-0.896162	-0.901879	-0.766517	0.22564	-0.043876	0.264436	-0.069379	2.14716	1.24747
Acp6	-1.44715	-1.87745	-0.170381	-0.465487	0.977568	1.05962	-0.174646	-0.133652	1.45562	0.77596
Acpp	-0.503284	-0.082398	-0.365887	-0.154189	-0.584023	1.79239	-0.161568	-0.328029	0.992237	-0.605249
Actr3b	-1.66808	-1.68523	-0.206903	-0.095241	0.644015	0.898657	-0.279926	-0.431748	1.97202	0.852424
Adad2	-1.18653	-1.18653	0.370753	0.121477	1.48113	0.425582	-0.921098	-0.533016	0.773606	0.654634
Aff3	0.442894	0.676644	-0.702096	-0.735608	0.592279	0.05539	-1.58624	-0.995508	0.813491	1.43875
Agpat9	-0.032425	0.072771	-0.212802	0.200073	-0.333385	1.3478	-0.858529	-0.756153	1.46485	-0.892204
Aim1l	-1.02424	-1.00134	0.245388	-0.110444	2.0038	0.280268	-0.563763	-0.247718	0.275588	0.142472
Aire	-1.83747	-1.83747	-0.552954	-1.10542	0.767552	1.51727	-1.10281	-0.662423	2.50772	2.30601
Ak7	-0.709484	-0.67386	-0.351088	-0.340995	1.89672	1.4388	-0.547274	-0.709484	-0.022424	0.019089
Akap1	-0.921881	-0.740545	0.40749	0.070166	0.449828	1.1831	-0.338241	-0.441432	0.653315	-0.321797
Angptl4	0.442699	0.352744	0.173189	-0.69376	-0.193382	0.517374	-0.334249	-1.4809	1.02361	0.192675
Ankrd35	-0.994277	-1.01058	0.178647	-0.027067	0.536549	0.998274	-0.649832	-0.580253	0.409062	1.13948
Anxa8	-0.230249	0.177082	-0.01463	0.053009	-0.584565	-0.047939	-0.807545	-0.939882	1.63505	0.759665
Aoah	-0.974755	-1.20603	-1.12393	-1.03121	2.34429	1.26587	-1.03121	-1.04625	0.895581	1.90764
Ap4s1	0.047435	0.060824	-0.477309	-0.358609	0.790154	1.12019	-0.949845	-0.786792	0.227131	0.326817
Apoa2	-1.21273	-1.2254	-1.93843	-1.91899	2.401	3.16472	-2.08378	-2.08378	2.90649	1.9909
Apobec2	-0.837206	-0.980996	-0.313991	-0.015423	1.10817	0.18149	-0.745523	0.226924	1.01585	0.360704
Apoc2	-0.303585	-0.281926	-0.554546	-0.554546	0.389563	1.46942	-0.554546	-0.554546	1.49926	-0.554546
Apoo	-0.224357	-0.418571	-1.21703	-0.143629	0.011349	0.905125	0.135751	-0.162523	0.727267	0.386615
Apoo-ps	-2.04924	0.626345	0.237341	-0.049966	-0.94894	0.849157	-0.928893	0.856876	2.42376	-1.01644
Arhgap32	-0.859153	-1.11792	-0.322446	-0.232099	0.935719	0.502098	-0.156039	0.123741	0.524097	0.602003
Arhgap9	-0.777739	-0.688989	0.724995	0.083463	1.76174	1.17986	-1.31379	-0.818097	-0.092843	-0.058594
Arl14epl	-1.81265	-1.66653	-1.81126	-1.70364	3.27686	2.31799	-1.63282	-1.45647	1.859	2.62952
Art5	-0.723005	-0.662134	0.01928	0.145569	1.46109	0.474706	-0.608407	-0.180535	0.253972	-0.180535
Ascl2	-1.12494	-1.12494	-0.70163	-0.544794	1.05998	0.741376	0.03856	0.277237	0.699625	0.679528
Ass1	0.859408	0.188885	0.311518	-0.088018	2.44869	1.11939	-3.38325	-2.04787	0.061526	0.529711
Asz1	-0.4586	-0.4586	-0.335596	-0.38821	-0.4586	1.8424	-0.163465	-0.177643	1.05691	-0.4586
Atp1a2	-0.647478	-0.644658	-0.630637	-0.643249	-0.589375	-0.145808	-0.196541	-0.39673	2.43716	1.45732
Atp1a3	-1.71475	-1.78796	-0.012275	-0.110724	1.17756	0.727942	-1.26783	-0.493674	1.74122	1.74049
Atp1b1	-0.037757	-0.072024	0.147874	0.402626	1.25641	0.771456	-1.12163	-0.861555	-0.434463	-0.050939
Atp5l	0.115982	-0.069042	-0.171045	-0.580789	-0.143991	1.12742	-0.492122	-0.713761	1.34064	-0.413296
Atp6ap2	-0.142059	-0.05694	-0.668977	-0.205666	1.46142	0.463889	-0.818598	-0.902416	-0.173816	1.04316
Atp6v0a4	-0.889357	-0.708631	-0.178646	-0.257047	1.12327	1.00087	-0.621776	-0.072924	0.75299	-0.148753
Atp6v0c-ps2	-1.2135	-1.21206	-1.21494	-1.20063	3.39168	2.4641	2.54479	-1.21926	-1.20633	-1.13384
B020031M17Rik	-0.234823	-0.234823	-0.234823	-0.234823	-0.080369	-0.234823	-0.234823	-0.234823	1.95895	-0.234823
B3gnt3	0.023995	0.168261	-0.471874	-0.444024	0.96696	1.4916	-0.468211	-0.710661	-0.06819	-0.487856
BC021614	-1.17175	-1.17175	-0.239686	-0.140352	0.770861	0.503165	-0.335015	-1.17175	1.56096	1.39531
BC048679	-0.514177	-0.514177	-0.514177	-0.514177	-0.514177	-0.514177	0.50588	-0.514177	2.85822	0.235142
BC052688	-0.787292	-1.12937	-0.612926	-0.342329	-0.288995	1.58559	-0.359045	-1.21456	1.98738	1.16156
BC065397	-1.19706	-1.02413	-0.434425	0.066891	0.844011	0.557861	-0.223917	0.080621	0.485895	0.844255
Bcar3	-0.702652	-0.837302	-0.670714	-0.837984	0.626833	-0.523579	0.480803	0.381775	0.52735	1.55547
Bcat2	-1.01232	-1.0478	0.1258	-0.251501	1.01206	0.771942	-1.28383	-1.14209	1.78753	1.04022
Bcl11a	-0.812053	-0.923863	0.193061	-0.061422	-0.32604	-1.15514	-0.054132	-0.372127	1.76726	1.74445
Bdkrb2	-0.290346	-0.098973	-0.285271	-0.198032	1.64	-0.181435	0.300114	0.060026	-0.473039	-0.473039
Bnc2	0.05012	0.019349	-0.268171	-0.193017	0.67097	0.011637	-1.18895	-0.909847	0.65179	1.15612
Bora	-0.721584	-1.03576	-0.048598	0.066808	1.07403	0.686696	-0.181263	-0.044376	0.169501	0.034557
Bst2	-0.462081	-0.140829	0.14823	-0.258931	0.625843	-0.318844	-0.736261	-0.823173	0.748645	1.2174
Bvht	0.393946	0.404967	0.572732	-0.129447	1.24371	0.366021	-1.42002	-0.770211	-0.662751	0.001053
C2	-0.170752	-0.240197	-0.290032	-0.260161	1.80713	-0.453482	-0.547042	-0.204488	-0.025992	0.385019
C330004P14Rik	-0.978174	-0.978174	-0.978174	-0.978174	0.865408	1.11539	-0.978174	-0.978174	2.35066	1.53759
C330021F23Rik	-1.39518	-0.952639	0.034565	0.035101	1.08689	0.849094	-1.39518	-0.62965	0.938239	1.42877
Cacna1a	-0.725641	-0.055199	0.075963	-0.009276	1.30358	0.243907	-0.717144	-1.18142	-0.039602	1.10483
Calb2	-0.983441	-0.983441	0.469682	-0.066582	-0.807118	2.64498	-0.62055	-0.638612	1.96852	-0.983441
Camkv	-1.28423	-1.35049	-0.344013	-0.451315	0.046217	0.876942	-0.123982	-0.406382	1.5051	1.53215
Capn11	-0.948182	-0.82195	-0.470999	-0.94258	1.43582	0.831237	-0.464963	-0.801522	0.771985	1.41115
Casq1	-0.570622	-0.449516	-0.75828	-0.377695	1.36036	0.763214	-0.225198	-0.925638	0.392245	0.791133
Casz1	-1.13263	-0.950586	0.310993	-0.207815	0.380157	1.57782	-0.378871	-0.356346	0.222438	0.53484
Ccdc101	-0.907187	-0.92385	0.148474	-0.147174	0.180814	0.410699	-0.478409	-0.271581	1.26692	0.721292
Ccdc124	0.579781	0.214846	-0.42342	-0.995152	-0.248963	-0.119984	-0.080966	-0.326159	1.00516	0.394853
Ccdc152	-0.539208	-0.368001	-0.376998	-0.355245	-0.539208	1.90387	-0.539208	-0.539208	1.89241	-0.539208
Ccl27a	0.754097	0.620223	-1.23111	-1.21162	1.23934	0.546222	-1.37255	-1.37255	0.684385	1.34357
Ccnd3	0.676292	0.764447	-0.9232	-1.61288	0.741849	1.222	-0.721526	-0.638155	0.416053	0.075118
Cd9	-0.167347	-0.476556	-0.031907	-0.19303	1.02189	1.24917	-0.858995	-0.964267	0.196037	0.225001
Cdca7l	-1.06175	-1.23172	-0.325879	-0.387477	-0.162896	1.04722	-0.083643	0.751203	1.09523	0.359711
Cdk5r2	-0.556631	-0.584987	-0.288925	-0.422657	-0.455937	-0.257071	-0.314698	-0.488727	0.97522	2.39441
Cdx1	-0.769377	-0.769377	0.040449	-0.137109	2.12709	0.387019	-0.024355	-0.769377	-0.009795	-0.075166
Cdyl2	-1.04634	-1.02267	0.228725	0.265932	2.07105	1.07105	-0.710021	-0.63095	-0.564637	0.337858
Ceacam20	-0.610882	-0.362347	-0.575258	-0.530906	1.2092	1.57054	-0.282045	-0.297055	0.328721	-0.449962
Cenpa	-0.629713	-1.09112	-0.11163	-0.426183	0.377363	0.473477	-0.30616	0.085812	1.24127	0.386889
Cenpu	-1.06899	-1.43418	-0.346974	-0.292192	0.292437	0.680677	0.15373	0.197188	1.07748	0.740816
Cetn2	-0.021054	-0.112031	-0.847595	-0.469957	-0.042544	1.27857	0.036636	-0.277797	0.494396	-0.03862
Cggbp1	0.347126	0.272476	-0.553201	0.006042	1.20604	0.45257	-0.44657	-0.434666	-0.835287	-0.014526
Chchd4	-0.800883	-1.16407	-0.11943	-0.256079	1.21612	0.445963	-0.242724	-0.290548	0.727913	0.483738
Chmp4c	-1.10241	-0.783352	-0.010955	-0.261944	0.177379	1.7178	-0.54912	-0.484128	1.235	0.061732
Chst10	-1.45426	-1.19337	-0.087683	-0.216487	0.872988	0.827444	-0.453825	-0.23481	1.03989	0.90011
Cldn20	-1.13266	-0.103112	0.008861	0.224437	0.245855	0.350004	-0.657532	-0.699492	0.855689	0.907947
Clgn	-1.31659	-1.44884	0.074219	0.005861	0.343598	1.67797	-0.225419	-0.486107	0.749653	0.625664
Cln3	-0.977043	-0.954001	0.282803	0.174154	1.7687	0.092793	-0.516284	-0.59344	0.388791	0.333527
Clybl	-0.695952	-1.23161	-0.589139	-0.467025	0.234421	-0.384252	0.353666	0.377318	1.19254	1.21003
Cmklr1	0.483026	0.367151	-1.16951	-1.21781	-0.153344	0.463005	-0.440312	0.61299	0.828305	0.226498
Cndp2	0.254742	0.031218	-0.49087	-0.677663	1.3064	0.206052	-0.905991	-0.55513	0.316708	0.514534
Cntfr	0.372769	0.079552	0.155631	0.022375	0.912969	-1.12154	-1.12821	-0.414144	-0.340195	1.46079
Cobl	-1.54159	-1.1523	0.74565	0.993703	2.12876	1.53477	-1.62838	-1.62618	-0.44355	0.989115
Coprs	-1.09514	-1.21565	0.110309	0.104325	0.983571	0.691146	-0.573547	-0.334446	0.365186	0.964246
Cox6b2	-1.33881	-0.407194	-0.066431	-0.460721	0.776939	-0.18818	-0.105405	-0.136376	0.542568	1.38361
Cpa2	-0.473577	-0.557641	0.019607	-0.283827	-0.044655	-0.102412	0.14546	-0.557641	1.51858	0.33611
Cpne5	-0.971348	-0.969929	-0.569864	-0.127934	0.761494	0.777637	-0.675787	-0.03968	1.66431	0.151103
Crisp1	-0.519138	-0.669698	-0.669698	-0.669698	1.7638	-0.104101	-0.669698	-0.669698	0.002048	2.20588
Crnde	-0.230719	-0.77184	-0.350193	-0.575764	-0.119138	-0.371599	-0.234095	0.368783	1.33067	0.953894
Crtac1	-1.40644	-1.36379	-0.84084	-1.00809	0.388914	2.09818	-0.404996	-0.169486	0.859899	1.84664
Cryga	-0.417673	-0.644182	-0.036319	-0.644182	-0.644182	0.664412	0.290146	-0.644182	1.86196	0.214197
Cryl1	0.227439	0.052775	0.51634	0.159086	0.76182	0.135563	-0.711282	-1.31834	0.351704	-0.175105
Ctcfl	-0.879063	-0.70078	0.144847	-0.408153	0.375195	0.627047	-0.393081	-0.264083	1.25348	0.244587
Cystm1	-0.459922	-0.548087	0.985335	0.508814	0.439647	0.321381	-0.569924	-1.63495	0.048521	0.909189
D1Pas1	-1.72768	-1.78981	-0.106335	0.043691	2.1302	0.501502	-0.4754	-0.975051	0.625411	1.77347
D230025D16Rik	-0.962718	-0.830645	0.153736	0.178099	1.17229	0.822593	-0.726429	-0.278003	0.023532	0.447547
D630039A03Rik	-0.327628	-0.325443	-0.65531	-0.687233	0.683268	2.22973	-0.727073	-0.727073	0.708022	-0.171257
Dancr	0.068538	0.011688	-1.46631	-1.28582	0.401383	0.364709	-0.467689	-0.263322	1.12924	1.50758
Dapk2	-0.544139	-0.705765	-0.042945	-0.290383	-0.180884	-0.159003	-0.239578	0.267086	1.51505	0.380562
Dazl	-0.653968	-0.721607	-0.584103	-0.248599	-0.355354	1.30908	-0.128014	-0.154061	1.95489	-0.418264
Dbi	0.25669	0.193952	-1.38722	-1.34677	0.302382	0.623856	0.152138	-0.245422	0.690953	0.759441
Ddx18	-0.967822	-1.05316	-0.014736	-0.101294	0.618492	0.786491	-0.432718	-0.465915	1.09911	0.53156
Ddx58	0.327356	0.880608	-1.0148	-0.808671	0.882712	1.05975	-0.984647	-1.16371	0.905319	-0.083908
Dear1	0.117659	-0.387643	-0.206842	-0.617024	-0.100172	-0.606796	1.24013	-0.956161	0.833777	0.683071
Dedd2	-1.18116	-1.09047	0.274181	0.209921	0.877025	0.493197	-0.646116	-0.434987	0.880782	0.61763
Dennd2c	-1.21151	-0.963604	-0.352084	-0.228141	1.005	0.584064	-0.039236	-0.557276	0.914529	0.848258
Dhrs7	-0.308717	0.050253	-1.53667	-0.944802	-0.068336	0.461219	0.162426	-0.153504	1.43719	0.900947
Dkc1	-0.99935	-1.27136	-0.626181	-0.118634	0.60511	0.995329	0.064638	-0.133246	0.66531	0.818385
Dnajb13	-0.756492	-0.756492	0.507143	-0.017508	-0.426507	1.66628	-0.756492	0.019191	1.27737	-0.756492
Dnase2a	-0.229326	-0.192365	-0.206613	-0.46337	1.89839	0.663667	-1.15587	-1.2099	0.451575	0.443819
Dnmt3a	-0.296571	-0.178918	-0.500717	-0.77543	-1.01071	-0.770386	0.137034	0.2198	2.11574	1.06016
Dock6	-1.55408	-1.32583	-0.027357	-0.354414	0.926084	1.19244	-0.362115	-0.105441	1.29106	0.319646
Dok2	-0.449111	-0.700408	0.558157	0.214554	1.48294	0.385235	-0.384072	-1.11419	0.007611	-0.000723
Dusp27	-0.768228	-0.972213	-1.32651	-1.51651	1.51891	1.15394	-0.76251	-0.911472	1.98755	1.59705
Dynlt1f	-0.535347	-0.535347	-0.535347	-0.535347	0.723473	-0.535347	-0.535347	-0.535347	1.58368	1.44028
E330020D12Rik	-1.30586	-1.47591	-1.11991	-0.800155	2.41243	0.920862	-0.223424	-0.273824	1.49088	0.374911
Eed	-0.664807	-0.721539	-0.074954	0.160781	1.63203	0.688216	-0.426038	-0.639249	-0.228631	0.274193
Efcab2	-0.697232	-0.772742	-0.453434	-0.102114	1.00071	0.393935	-0.492694	-0.410508	0.203403	1.33068
Elmo1	-0.955957	-0.865004	-0.395901	-0.403383	-0.047942	0.558103	-0.131624	-0.158802	1.42461	0.975898
Emc8-1190005i06rik	-0.934858	-0.899508	0.790412	-1.96463	0.389034	-0.38015	0.096378	0.070395	1.36415	1.46878
Epas1	-1.08129	-1.13085	-1.34216	-1.43365	2.13111	1.60268	-0.421033	-0.38969	1.20816	0.856722
Epb4.1l4a	-0.881136	-0.792193	0.017496	0.08412	1.08535	0.483098	-0.734721	-0.795579	0.351499	1.18207
Epha4	-0.107282	0.115711	-0.834546	-0.768331	1.01539	0.812895	0.539324	0.614493	-1.08991	-0.297748
Ercc6l	-0.773167	-1.17324	-0.555927	-0.059115	0.219688	1.13814	0.152111	-0.002643	0.659487	0.394665
Erdr1	-0.972279	-0.933042	-0.483932	-0.419075	0.049149	1.2242	-0.085094	-0.01508	1.44523	0.189927
Esyt3	-0.986284	-1.05117	0.137867	0.23394	1.2699	0.430132	-0.485569	-0.668223	0.703294	0.416113
Etv1	-1.03871	-0.655333	-0.362265	-0.062973	0.310002	-0.107137	0.094689	0.207807	0.44775	1.16617
Etv4	0.16767	-0.031335	0.170492	-0.318374	1.46742	0.766845	-0.881122	-0.818843	-0.240634	-0.282122
F2rl1	0.258811	0.279845	-0.319885	-0.410414	0.764181	0.772262	-1.77588	-1.68659	0.927129	1.19054
Fam169b	-0.776213	-0.628725	-0.560275	-0.643499	0.031858	1.59326	-0.500088	-0.520922	1.84156	0.16304
Fam183b	-0.893702	-0.893702	-0.628266	0.225986	-0.893702	1.77872	-0.893702	-0.893702	3.02897	0.063098
Fam63a	-0.072097	-0.157727	-0.455942	-0.512081	1.58964	0.376331	-1.05115	-0.859298	0.462968	0.679356
Fbxo44	0.375492	0.700756	-0.473256	-1.05297	1.46354	-0.057467	-1.41361	-0.843148	-0.169942	1.4706
Fetub	-1.0851	-1.0376	-0.026545	0.039725	-0.635471	1.74484	0.040832	-1.34211	2.28514	0.016285
Fgd1	-0.802807	-0.695409	0.063771	-0.288537	0.582743	1.58295	-0.757744	-0.603809	1.23533	-0.31649
Fgl1	-0.529695	-0.250212	-0.71208	-0.392299	0.644818	1.70555	-0.34579	-0.3678	0.025422	0.222082
Fkbp5	-0.355378	-0.578502	0.086267	-0.246984	1.68136	0.702787	-0.758699	-0.491731	0.065457	-0.104581
Fmn2	-1.55384	-1.41524	-0.303492	-0.282245	1.36207	0.629758	-0.343799	-0.448096	1.00296	1.35192
Fnip2	-0.644626	-0.683807	-0.601993	-0.490125	1.91378	0.177978	-0.685389	-0.265759	0.394081	0.885859
Foxo4	-0.800176	-0.941836	-0.904985	-1.12015	-0.241664	0.471803	0.708275	0.861996	1.29006	0.676684
Foxr2	-0.776409	-0.776409	-0.48245	-0.283786	0.425852	1.04612	-0.478924	-0.776409	1.39959	0.702822
Frrs1	-0.585352	-0.572882	0.429279	0.575853	1.28594	0.652676	-1.4457	-1.029	0.225296	0.463895
Fundc1	0.427266	0.481069	-1.18333	-0.825153	0.408292	0.48938	-0.639358	-0.177086	0.051484	0.967436
Fzd5	-0.382731	-0.237336	0.277965	0.068567	1.76079	1.59335	-1.30686	-1.47343	-0.334583	0.034264
G530011O06Rik	-0.360894	0.903489	-1.7428	-1.46998	0.600754	1.27209	-1.01766	-1.06228	1.89153	0.985751
Gabbr1	0.11033	0.511515	-0.570957	-0.699139	1.38457	0.538461	-1.32771	-0.445144	-0.311202	0.809274
Gabpb2	-1.04286	-0.984547	-0.422424	-0.109391	0.991654	0.41883	-0.065055	-0.127903	0.517598	0.824102
Galnt6	-1.75465	-1.74055	-1.41327	-1.50455	2.39037	1.68069	-1.33511	-1.35939	2.40882	2.62764
Gas5	-0.074345	0.174223	-1.69728	-1.426	1.05441	0.638056	-0.724359	-0.368833	0.780296	1.64383
Gatsl3	-0.472765	-0.219325	-0.283697	-0.320326	-0.19285	0.511552	-0.017604	-0.461898	1.54964	-0.092727
Gcnt2	-0.788171	-0.896913	-0.185908	0.092986	1.54787	1.0098	-1.07771	-1.27911	0.836739	0.740432
Gdap10	-1.32234	-1.05135	-0.718453	-0.272621	0.450851	0.69455	0.242661	0.460983	0.638913	0.876806
Gfpt2	-0.943601	-0.717959	0.084751	0.19702	1.24364	1.29612	-0.412096	-0.111794	-0.245067	-0.391015
Ggct	-1.4689	-1.12373	-0.414641	-0.087975	1.13188	1.4944	-0.81376	-1.12159	1.18464	1.21967
Gipc2	0.665912	0.507764	-0.540539	-0.408504	1.28027	0.670634	-1.20593	-1.20593	-0.455754	0.692083
Gjb1	-0.945266	-0.945266	-0.609554	-0.328908	0.076214	1.74605	-0.603849	0.232971	1.34102	0.036587
Gjb3	-0.242013	-0.770149	-1.14746	-1.30441	1.80835	2.55205	-1.00295	-1.01464	1.47997	-0.35876
Gjb4	0.519861	-0.005245	-0.191862	-0.250796	1.13372	1.5304	-0.775862	-0.775862	-0.408491	-0.775862
Gjb5	-0.993983	-1.0178	-0.192733	-0.616329	1.36614	2.10635	-0.50229	-0.356834	0.510484	-0.303011
Glod5	-0.986319	-0.986319	-0.443318	-0.553359	1.3687	1.71833	-0.986319	-0.986319	1.56802	0.286899
Gltscr1l	-0.840894	-0.747297	0.115664	-0.067572	1.31643	0.877909	-0.80882	-0.637851	0.160307	0.632124
Gm10560	-0.709927	-0.361354	-0.15321	-0.636027	-0.299192	-0.378125	0.208978	-0.17677	1.11736	1.38826
Gm11127	-0.250735	-0.325534	-0.187892	-0.332391	0.753229	0.355481	-1.25001	-0.343123	1.01092	0.570063
Gm1141	-0.362978	-0.123321	-0.45789	-0.401306	-0.401306	1.87095	-0.45789	-0.45789	0.841355	-0.049721
Gm11517	-0.325152	-0.331849	0.236422	-0.261433	-0.152692	0.499833	-0.873282	-0.407647	1.69434	-0.078544
Gm11627	-0.715249	-0.115118	-0.047536	0.168622	0.472786	1.00995	-1.08597	-0.2927	-0.235572	0.840787
Gm13152	0.234548	0.650614	-0.653167	0.024027	1.23122	0.064465	-0.939814	-1.23872	-0.326095	0.952914
Gm13157	-0.730668	-0.800598	-0.147328	0.695846	1.26676	0.407695	-0.465249	-0.890307	-0.19996	0.86381
Gm13212	-0.268959	-0.314414	-1.19916	-0.6313	1.78995	1.09603	-1.55576	-1.37204	0.381737	2.07391
Gm13238	-0.843451	-0.846899	0.087976	0.423882	1.05253	0.602208	-1.56961	-1.27104	0.68081	1.6836
Gm13251	0.012772	0.330381	-0.269475	0.638836	0.942908	0.367323	-0.769464	-1.70687	0.324094	0.129493
Gm13580	-0.429628	-0.429628	0.061969	-0.429628	0.541962	2.40347	-0.429628	-0.429628	-0.429628	-0.429628
Gm14327	-0.658388	-0.277311	-0.42434	0.587223	1.5821	-0.566559	-0.456952	-0.267443	-0.437296	0.91897
Gm15698	-1.49521	-0.752813	-0.88753	-1.16733	3.49568	2.67478	-0.973399	-1.64967	-0.143776	0.899263
Gm16702	-0.549774	-0.839832	-0.266025	-0.166376	-0.063698	0.734484	-0.407097	0.027179	1.34916	0.181977
Gm17066	-0.611704	-0.297157	-0.592131	0.239059	1.07623	0.404813	-0.10574	-0.437768	-0.899909	1.22431
Gm19705	-0.983981	-0.129594	-0.458688	-0.075182	1.31499	0.515475	-0.752733	-1.55712	0.872434	1.25439
Gm21283	-0.676674	-0.676674	-0.676674	-0.676674	-0.378015	0.092252	0.334822	-0.676674	3.08195	0.25236
Gm2694	-1.99251	-2.11859	-1.33822	-0.246441	0.827257	1.84013	-0.784976	0.222473	2.14832	1.44255
Gm29766	-1.18995	-0.988385	0.171336	0.210095	0.62765	1.12728	-0.283687	-0.847515	0.66089	0.512293
Gm3143	-0.378621	-0.378621	-0.378621	-0.378621	-0.378621	0.076607	0.620657	-0.378621	1.95308	-0.378621
Gm35612	-0.730097	0.754299	0.148825	0.599314	-0.730097	-0.13746	-0.730097	-0.730097	2.28551	-0.730097
Gm38431	-0.406925	-0.125679	-0.360187	-0.234656	0.206492	0.573145	-1.12062	-1.12062	1.00701	1.58204
Gm38509	-0.6922	-0.6922	-0.6922	-0.470632	-0.097651	1.1044	0.11433	-0.6922	1.79477	0.323583
Gm3893	-0.086249	0.049805	-0.388743	-0.194071	0.074179	0.171813	-0.5475	-1.01135	0.03141	1.90071
Gm44	-0.385078	-0.385078	-0.263399	-0.120842	-0.385078	0.992324	-0.385078	-0.385078	1.70239	-0.385078
Gm4984	-1.01074	-1.26582	0.645123	-0.087433	1.01112	0.775382	-1.64766	-0.396091	1.94031	0.035813
Gm5134	-0.48299	-0.48299	-0.409856	-0.362639	-0.174979	0.68501	-0.48299	-0.314348	1.72553	0.300257
Gm5424	0.937026	0.689101	-2.81776	-1.25557	3.05202	0.800025	-1.01674	-2.90204	1.08091	1.43303
Gm5635	-0.367211	-0.367211	-0.367211	-0.367211	-0.367211	0.724996	-0.367211	-0.367211	2.21269	-0.367211
Gm6880	-0.65476	-0.65476	-0.233604	-0.65476	-0.65476	2.13955	-0.65476	-0.65476	2.67738	-0.65476
Gm7334	-0.516325	-0.536363	-0.536363	1.5288	0.261283	-0.530609	-0.537805	-0.504998	0.901553	0.470826
Gm8884	-0.315596	-0.315596	0.5523	-0.315596	-0.315596	-0.315596	-0.315596	-0.315596	-0.315596	1.97247
Gm8909	-1.24061	-1.24061	-1.24061	-1.24061	1.12396	1.48709	-1.24061	-1.24061	2.89353	1.93906
Gm9	-1.09806	-1.09806	-1.0318	-0.885183	-1.09806	3.34123	-0.788887	-0.559029	3.79287	-0.575004
Gm9112	-1.35133	-1.35133	0.384625	-0.10401	0.703518	0.708717	-0.001399	-1.35133	1.81779	0.544748
Gpr20	-0.994967	-1.0432	-0.334796	-0.200024	0.974006	0.519955	-0.423086	-0.449611	0.791103	1.16062
Gpx2	-1.48667	-1.48667	-0.700909	-0.695063	1.17485	1.81155	-0.081221	-0.656413	2.28701	-0.166473
Gpx6	-0.55192	-0.55192	-0.008919	-0.448926	0.321499	-0.072689	-0.137243	-0.156857	1.47453	0.13245
Grasp	0.110818	-0.363656	0.147893	-0.299533	2.62298	-0.033956	-0.764063	-0.419834	-1.31721	0.31656
Gsta3	-0.745125	-0.738316	-0.614711	-0.66418	0.654648	0.94594	-0.8251	-0.464455	1.08832	1.36298
Gstm1	-0.631247	-0.533734	-0.367516	-0.10177	-0.933705	0.467975	0.477265	0.26776	1.13776	0.217214
Gstm6	-0.955118	-0.009501	-0.353029	-0.445497	-0.079424	0.282125	-0.510884	0.323932	1.16863	0.578763
Gstp1	0.432563	0.416712	-0.694147	-1.04242	-0.385871	-0.278031	-0.475482	-0.208225	1.25635	0.978553
Gstp2	-2.29662	-1.89263	-0.918188	-1.44897	0.204586	0.757741	-0.435066	0.103013	3.57137	2.35476
Hal	-0.817788	-0.817788	-0.706757	-0.616155	2.39182	1.84533	-0.817788	-0.488952	-0.316986	0.345066
Haus4	-1.21018	-1.54563	0.327732	0.101844	0.76734	1.12887	-0.580007	-0.628948	1.12217	0.516819
Hck	0.63147	0.026996	-0.362134	-0.749485	1.71377	-0.348826	-0.537692	-1.17863	0.90252	-0.097986
Hdac6	-1.2157	-1.20847	-0.059642	-0.384783	1.08032	0.878251	-0.563504	-0.162449	0.558051	1.07792
Hes6	0.0493	-0.440056	-0.242652	-0.649968	0.460182	-0.791643	-0.611968	-0.12316	0.768653	1.58131
Hist1h2an	-0.970947	-1.64499	-0.249772	-0.897401	0.980645	1.16147	-1.20689	-0.81673	2.22208	1.42253
Hist1h2ap	-0.816641	-0.820963	-0.820963	1.22378	2.1475	1.55866	-0.018563	-0.816641	-0.815203	-0.820963
Hist1h2bb	-0.709332	-1.5273	0.049853	-0.450529	0.819972	0.602666	-0.310043	-0.248766	1.10593	0.667557
Hist1h2bm	-1.27656	-2.09647	-0.535046	-1.11246	1.18396	1.50292	-0.83422	-0.619997	2.07038	1.71749
Hist1h2bn	-1.35804	-1.80885	0.562807	-1.14768	1.01571	1.13742	-0.46594	-0.387768	1.54987	0.902465
Hist1h4j	-0.976406	-1.37855	-1.2822	-1.94781	3.74457	2.98747	-3.2946	-2.46076	2.48872	2.11957
Hist2h2aa1	0.033926	-0.645047	0.375722	-0.643605	0.377143	0.809129	-0.645047	-0.645047	-0.645047	1.62787
Hist2h3c2	-0.436464	-0.764812	1.14092	0.209598	1.0871	0.124652	-0.986379	-0.986379	-0.096516	0.708278
Hk2	-1.20211	-1.11752	-0.442366	-0.662348	0.829833	0.847739	0.307942	0.351703	0.489417	0.597713
Hmces	-1.32012	-1.45744	-0.112629	-0.287903	2.38356	1.49637	-0.447151	-0.23165	0.165429	-0.188455
Hmga1-rs1	0.135194	-0.577999	0.860581	0.441175	0.461782	-0.013236	-0.673	-1.43829	0.443909	0.359886
Hmgn5	-0.73309	-1.10716	-0.554978	-0.035091	0.168375	0.794945	0.01989	0.005179	0.183356	1.25858
Hnf1a	-0.799395	-0.758039	0.220764	0.179474	1.63722	0.421063	-0.462924	-0.367538	-0.221668	0.151042
Hnrnpdl	-0.379633	-0.467128	-1.04585	-0.925442	0.494367	0.341016	0.226752	0.120145	0.582777	1.053
Hs6st1	0.390783	0.039553	0.116338	-0.201236	0.223294	1.30299	-1.26025	-1.55572	0.761258	0.18299
Hsf2bp	-2.06228	-1.94995	-0.130735	-0.112768	1.736	0.981731	-0.983537	-0.530358	1.87598	1.17591
Hspa8	0.057235	-0.128509	-1.10185	-1.19087	-0.282764	0.647887	0.17242	0.125917	1.06931	0.631224
Hspd1	0.014835	-0.168669	-1.19384	-0.866554	0.729708	0.792515	-0.314313	-0.269696	0.453577	0.822439
Icosl	-1.59394	-1.53082	0.415548	0.200361	0.464361	0.732001	-1.18341	-0.370491	2.00706	0.859324
Idh1	0.177215	0.383024	-1.44735	-0.950144	-0.195491	0.372981	0.35375	0.369424	0.286829	0.649767
Ifitm2	-0.226715	-0.066405	-0.133169	-0.4049	-1.07016	0.370066	0.344273	0.24113	1.0359	-0.090018
Igfals	-0.864406	-1.05217	0.000242	-0.230872	2.5056	0.00441	-1.05217	-0.625641	0.367904	0.947105
Igsf21	-0.464999	-0.464999	-0.124721	-0.236026	2.52323	0.366879	-0.464999	-0.464999	-0.204371	-0.464999
Igsf23	-0.758417	-0.697678	-0.003957	-0.171532	1.90174	0.625633	-0.261699	-0.284371	-0.051776	-0.297937
Il17b	-0.643583	-0.643583	0.370772	-0.056699	0.795242	-0.031939	-0.643583	-0.643583	1.3938	0.103159
Ints7	-0.924761	-0.992374	-0.100133	-0.205267	1.03324	0.889624	-0.393259	-0.413147	0.441091	0.66498
Ist1	0.11562	0.099054	-0.991873	-0.75519	-0.305442	-0.271384	0.312104	0.255479	1.06294	0.478691
Itpka	-0.999452	-0.999452	-0.10959	-0.480414	0.66412	0.817352	-0.716123	-0.13393	1.11658	0.84091
Jmjd7	0.002987	-0.214575	0.074746	-0.585483	1.02583	0.533983	-1.20877	-0.671536	0.136732	0.906085
Kap	-0.210802	-0.210802	-0.210802	-0.210802	-0.210802	-0.210802	-0.210802	-0.210802	-0.210802	1.89722
Kat2b	-0.52172	-0.413875	-0.435463	0.010436	1.57098	0.372593	-0.446956	-1.02788	0.086548	0.805338
Kazn	-1.19164	-1.09821	-0.12881	-0.433609	0.408401	0.630511	0.085815	0.24679	0.86065	0.620096
Kctd12b	-0.527076	-0.596339	-0.258507	-0.007253	-0.588477	0.78969	-0.089671	-0.67622	1.36051	0.593347
Kdm4c	-1.11105	-0.979793	-0.334754	0.280902	1.19057	0.082346	-0.436184	-0.687558	0.594646	1.40088
Khdc3	-1.29132	-1.29132	-0.454589	-0.335265	2.19462	2.19565	-0.98681	-1.0009	1.36518	-0.395243
Kif5a	-1.04157	-0.688222	0.188565	-0.029913	-0.337917	0.359084	-0.056692	-0.404616	1.03375	0.97753
Kirrel2	-1.42286	-1.42286	0.117666	0.01117	1.93033	0.49591	-0.98563	-0.588551	1.06025	0.804576
Kiss1	-0.486315	-0.486315	-0.486315	-0.486315	0.190855	1.00836	-0.486315	-0.486315	2.205	-0.486315
Klhdc4	-0.153159	-0.447481	-0.05514	-0.499367	1.11065	1.15352	-1.13935	-1.27431	0.893686	0.410959
Klhl13	-1.01303	-0.663226	-1.47866	-1.5507	-0.745957	2.94889	-0.047399	-0.001755	2.82352	-0.271685
Klk1	-0.558439	-0.558439	-0.285819	-0.396229	0.588868	1.87586	-0.558439	0.031324	-0.558439	0.419757
Klk10	-0.321408	0.08294	-0.765773	-0.436649	1.039	1.29939	-0.241315	-0.271174	-0.536404	0.151386
Klk13	-0.879013	-0.879013	-0.138301	-0.061799	1.16328	0.268294	-0.362998	-0.388443	0.800861	0.477131
Krt17	-1.451	-1.451	0.132524	-0.4438	2.64054	1.98623	-0.831817	-1.451	0.343941	0.525369
Krt42	-1.3629	-1.3629	-0.719505	-0.652727	1.83197	2.8768	-1.3629	-0.784686	0.708176	0.828663
Krtdap	-0.917827	-0.917827	-0.547104	-0.917827	-0.482732	2.21656	-0.917827	0.370236	3.03218	-0.917827
LOC105246506	-1.76704	-1.7954	-1.59341	-1.63429	1.98938	2.99717	-1.52624	-1.39958	2.70823	2.02118
Lama3	-0.967673	-0.932217	-0.752596	-0.589692	0.387824	1.95487	-0.807135	-0.898928	2.01566	0.58988
Lama5	-0.424938	-1.04336	0.7293	0.358538	1.17356	0.236578	-0.783447	-0.737418	0.073095	0.418093
Lamc1	-0.09871	0.222815	0.211667	0.013854	1.32797	0.326693	-0.382503	-0.315567	-0.798222	-0.507996
Laptm5	-0.31927	-0.377931	0.826758	0.747357	2.9337	1.72724	-3.2384	-2.52708	0.010444	0.217174
Ldb1	0.555161	0.716658	-0.947481	-1.3835	0.786421	0.880161	-1.03894	-0.94988	0.784665	0.59674
Ldhc	-0.69073	-0.69073	0.165259	0.536395	-0.324478	1.60587	-0.29238	-0.69073	0.704881	-0.323359
Lgi2	-0.587699	-0.725928	0.031914	-0.063243	-0.77741	-0.021807	0.011304	0.382365	1.39619	0.354314
Lincpint	-0.093898	-0.194776	0.188018	-0.213577	0.507212	-0.852157	-1.15989	-0.005491	0.702255	1.1223
Lnx1	-0.72126	-0.623963	-0.327733	-0.093887	-0.437032	1.32082	0.299433	-0.172329	0.961316	-0.205366
Lpar1	0.303603	0.039339	-0.948485	-0.868389	-0.871856	1.26929	0.604711	0.399112	0.829485	-0.756812
Ly6k	-0.494715	-0.494715	0.307685	-0.303153	-0.127344	1.70535	-0.494715	-0.494715	0.233858	0.162467
Lyar	-0.980615	-1.21543	0.111112	-0.12384	0.57792	0.807255	-0.300796	-0.473567	0.929901	0.668059
Lzts1	-0.561035	-0.494739	-0.241879	-0.307725	-0.245212	-0.412498	0.105569	0.248296	0.461631	1.44759
Mael	-1.87726	-1.87726	-1.14174	-0.456647	0.836651	1.79301	-0.251994	0.014932	2.1427	0.817616
Mageb4	-0.752285	-0.752285	-0.623992	-0.702654	-0.514721	3.02613	-0.541896	-0.375995	1.62373	-0.386033
Manba	-1.13859	-0.989835	-1.1501	-1.13679	2.04499	0.698007	-0.969595	-1.17239	1.57924	2.23507
Mapk4	-0.9954	-0.95748	0.368547	0.1855	0.78623	-0.214491	-0.741483	-0.545464	0.64349	1.47055
Mapkapk3	0.133537	0.281509	0.201831	0.053049	0.812223	-0.35137	-0.826759	-1.20955	0.461205	0.444329
Mapt	-1.1083	-0.65579	-0.511256	-0.726674	1.83048	1.71633	-0.320847	-0.326281	-0.11979	0.22213
Mcf2	-1.87907	-1.92906	-0.943974	-0.48344	1.13688	1.36836	-0.828113	-0.402247	2.16504	1.79563
Mcf2l	-0.083864	-0.154853	0.093773	-0.073865	1.25256	0.217394	-0.833945	-0.763296	0.2042	0.1419
Mcoln1	-0.530251	-0.348811	0.427041	0.220528	1.09944	0.208974	-1.06795	-0.689928	0.167948	0.513007
Med14	0.360047	0.30231	-0.810184	-0.426448	0.388968	-0.287139	-0.436538	-0.664494	0.284065	1.28941
Mep1b	-0.777772	-0.777772	-0.558681	-0.489709	-0.238737	1.26522	-0.193771	-0.219014	1.05167	0.938561
Mia	-1.2667	-1.52251	-0.676916	-0.414149	0.993256	1.38438	-0.491111	0.449451	1.14765	0.396643
Mif4gd	-0.896962	-1.12668	0.182748	-0.13146	1.12236	0.531914	-0.602026	-0.135265	0.316313	0.739053
Miip	-0.596673	-0.874233	0.827855	0.303002	0.419138	0.567478	-1.21118	-0.580946	0.737142	0.408419
Mir124a-1hg	-1.32556	-1.32138	0.316399	0.094528	1.65035	1.57425	-1.03124	-1.37379	0.532327	0.884122
Mir1983	-0.511528	-0.511528	-0.511528	-0.511528	4.60375	-0.511528	-0.511528	-0.511528	-0.511528	-0.511528
Mir466f-2	-1.17955	-1.17955	-1.17955	-1.17955	-1.17955	10.6159	-1.17955	-1.17955	-1.17955	-1.17955
Mir466i	-0.602279	-0.602279	-0.602279	-0.602279	5.42051	-0.602279	-0.602279	-0.602279	-0.602279	-0.602279
Mir5126	-6.56836	6.72926	5.16101	-6.56836	6.82439	5.90108	-6.56836	-6.56836	8.22607	-6.56836
Mir6357	-0.825215	-0.825215	-0.825215	-0.825215	7.42693	-0.825215	-0.825215	-0.825215	-0.825215	-0.825215
Mir669a-3	-0.741898	-0.741898	-0.741898	-0.741898	6.67708	-0.741898	-0.741898	-0.741898	-0.741898	-0.741898
Mir669g	-0.837284	-0.837284	-0.837284	-0.837284	-0.837284	-0.837284	-0.837284	-0.837284	7.53556	-0.837284
Mir669j	-0.57369	-0.57369	-0.57369	-0.57369	-0.57369	5.16321	-0.57369	-0.57369	-0.57369	-0.57369
Mir8093	-0.448246	-0.448246	-0.448246	-0.448246	-0.448246	4.03421	-0.448246	-0.448246	-0.448246	-0.448246
Mirc35hg	-1.06516	-1.27136	-0.14089	-0.736239	1.18562	1.01083	-0.40807	0.051056	0.653863	0.720347
Mlana	-0.667657	-0.667657	0.227646	-0.247579	-0.667657	1.10845	-0.667657	-0.667657	2.91743	-0.667657
Mobp	-0.813454	-0.844849	-0.700802	-0.610961	-0.328834	1.25512	-0.418316	-0.286091	1.4441	1.30408
Morn2	-0.952104	-0.144007	0.113575	0.080565	0.462284	0.382098	-1.91039	0.955727	1.22087	-0.208619
Mov10	-0.576575	-0.488662	-0.561984	-1.11738	0.61226	1.38383	-0.68547	-0.379884	1.15252	0.66134
Mpv17l	-1.09858	-0.827489	-0.120219	0.132851	0.289357	0.673233	0.008963	-0.337044	0.973999	0.304925
Mpzl2	-1.90375	-1.7725	-0.171851	0.123417	2.40729	1.73668	-1.06421	-1.18132	0.281763	1.54447
Mrpl15	-1.14646	-0.95284	0.095505	-0.136019	0.417594	0.79144	-0.241035	-0.418442	1.10198	0.488279
Mrps12	0.166947	0.151635	-0.496813	-0.738442	0.073595	0.599468	-0.844798	-0.215836	1.18012	0.124124
Msantd2	-0.923174	-1.0472	-0.375209	-0.144828	0.979137	0.2927	-0.01198	0.016761	0.303941	0.909854
Msc	-1.7602	-1.82232	-0.019095	-0.452158	1.68978	3.04256	-1.52366	-1.53781	1.88244	0.500471
Msln	0.124594	0.555182	0.145291	-0.028448	1.71075	-0.051815	-0.880447	-0.453913	-0.240751	-0.880447
Msrb2	-0.200227	0.001344	-0.16648	-0.528317	-0.915156	0.799176	-0.206689	-0.275208	1.50692	-0.015363
Mt3	-0.934783	-1.09603	-0.741146	-1.05423	0.479372	0.660723	-0.544651	0.001668	2.27305	0.956028
Mt4	-1.33169	-1.33169	-1.33169	-1.33169	1.44167	4.41923	-1.33169	-1.33169	3.46095	-1.33169
Myb	-1.23679	-1.14244	-0.623373	-0.357571	-0.388631	0.335404	0.05285	0.12445	1.938	1.2981
Myl4	-0.263172	-0.078131	-0.729497	-1.19587	-1.07271	2.35156	-0.377621	-0.167687	1.16115	0.371979
Myrf	-0.871008	-0.317752	-0.017504	-0.258187	0.553687	0.053354	-0.670059	-0.342172	1.20776	0.661881
Naa11	-0.989558	-0.989558	-0.062041	0.120805	-0.188814	1.1463	-0.362885	-0.294455	1.93169	-0.311486
Nanos3	-1.07503	-0.889736	-0.510189	-0.427248	-0.546869	0.890114	0.007399	0.842623	1.15173	0.5572
Napsa	-0.523168	-0.523168	-0.006144	-0.07321	2.71225	0.506108	-0.523168	-0.523168	-0.523168	-0.523168
Neat1	-0.623347	-0.097811	0.821127	0.553679	1.6568	0.532965	-1.38915	-1.33944	-0.682867	0.56805
Nek2	-1.0516	-1.43948	0.004615	-0.007615	0.969187	0.814045	-0.391214	-0.303807	0.884941	0.520922
Neurog1	-0.313934	-0.177742	-0.123635	-0.101053	-0.165976	1.82193	-0.313934	-0.313934	0.002212	-0.313934
Nfu1	-0.449951	-0.529953	0.311062	0.258756	1.43517	0.494315	-0.917461	-0.538994	0.183009	-0.245955
Ngfr	-1.33623	-0.694638	-0.194625	-0.350427	0.709645	0.767024	-0.103384	0.272804	0.346424	0.583409
Nhej1	-0.4509	-0.538919	-0.552017	-0.949617	0.467077	0.204628	0.367204	-0.971878	1.11469	1.30973
Nkrf	-0.469701	-0.61097	-0.680847	-0.326196	0.312845	1.52769	-0.147048	-0.362122	0.46353	0.292819
Nkx6-3	-0.674275	-0.674275	-0.626039	-0.519822	3.88644	0.863269	-0.674275	-0.674275	-0.441614	-0.465134
Nlrp4c	-0.363387	-0.363387	-0.306803	-0.299884	-0.298504	0.709748	-0.224573	-0.363387	1.87356	-0.363387
Nlrp4f	-1.53028	-1.53028	-1.53028	-1.43402	2.48363	2.98081	-1.25885	-1.53028	2.01767	1.33188
Nod1	-0.223183	-0.391535	-1.52164	-1.69625	1.63254	1.1301	-1.18167	-1.3659	1.70266	1.91489
Nol6	-0.639939	-0.64154	0.871834	0.464295	0.82694	1.25056	-1.05238	-0.735686	0.17693	-0.521018
Nop16	-0.045739	-0.124478	-0.113707	-0.340074	-0.769087	0.198685	0.090098	-0.110135	1.32763	-0.113197
Nphs1	-1.34957	-1.37537	0.156564	-0.20013	1.22797	0.39892	-0.989398	-0.622872	1.62822	1.12568
Nphs1os	-0.7207	-0.7207	-0.272856	-0.535468	1.1277	0.072572	-0.7207	-0.7207	1.6377	0.853159
Nr2c2ap	-0.34347	-0.525783	0.495242	-0.044115	0.87115	0.399153	-0.691314	-1.37368	0.92881	0.284007
Nrg4	-0.796668	-0.267035	-0.36453	-0.30405	0.705967	0.454917	-0.443131	-0.611785	1.29084	0.335474
Nsmce4a	-0.886384	-1.34316	-0.274967	-0.248734	0.538119	0.685218	0.000749	0.067139	0.755794	0.706227
Nynrin	0.397493	0.687256	-1.76748	-2.11091	0.808527	0.761952	0.255443	0.53972	0.157478	0.270528
Oas1a	-0.637071	-0.55834	-0.352898	-0.207468	-0.828044	1.84417	-0.380261	-0.241867	1.62485	-0.263071
Oas1c	-0.443786	-0.398626	0.119481	-0.21007	-0.455065	0.543519	-0.069819	-0.856018	1.50232	0.268059
Obox6	-0.427861	-0.427861	-0.427861	-0.427861	0.081074	1.96775	-0.427861	-0.427861	0.946204	-0.427861
Odc1	-0.820682	-1.02666	0.042094	0.211898	0.04801	0.579263	-0.318582	-0.325384	1.03307	0.576973
Olfr316	-0.353328	-0.353328	-0.353328	-0.353328	-0.353328	0.688615	-0.353328	-0.353328	2.13801	-0.353328
Olig1	-1.46931	-1.41456	-0.848522	-1.04143	1.40084	2.47341	-1.51755	-1.29474	1.72734	1.98453
Olig2	-1.22044	-1.175	-0.770486	-1.17221	1.76615	1.9474	-1.01255	-1.22044	0.89359	1.964
Oma1	0.009069	-0.14391	-0.383595	-0.596612	0.47419	0.527873	-0.396804	-0.850251	1.25602	0.104026
Omd	-0.956683	-1.23827	-0.170534	-0.486739	0.455553	1.30932	-0.270322	-0.719894	1.70729	0.370278
P2ry2	0.294055	0.444132	-0.43151	-0.576172	-0.28753	-0.487646	-0.697128	-0.228045	0.582615	1.38723
Padi4	-0.542521	-0.691781	-0.274941	-0.297815	0.58084	1.45813	0.302437	0.049794	-0.496433	-0.087709
Pald1	-1.37502	-1.7308	-0.035087	-0.471297	1.10831	0.572634	-0.366214	-0.020313	1.38413	0.93366
Pbk	0.265582	-0.349219	-1.19163	-0.86592	0.35035	1.08855	0.252983	0.294856	0.04348	0.110964
Pcsk6	-0.767143	-0.490503	0.275445	0.024126	1.29977	0.89006	-1.10929	-1.04847	0.244551	0.68145
Pdcl2	-0.501127	-0.501127	-0.296986	0.179647	-0.501127	1.77656	-0.027081	-0.501127	0.873495	-0.501127
Pde8a	0.975996	0.948763	-1.11952	-0.922999	0.820339	0.395601	-1.2907	-1.03295	0.452683	0.772789
Pde9a	-1.47103	-1.41583	-0.908356	-0.971244	1.13376	0.291536	0.138256	0.652309	0.741855	1.80874
Pdzk1	-0.251222	-0.536448	-0.780423	-0.231802	-0.323491	-0.112503	-0.656688	-0.098088	1.86049	1.13017
Pfkfb2	-0.363757	-0.00886	-0.4019	0.07273	1.44718	0.45368	-0.666023	-0.769346	0.228252	0.008047
Pfkp	-1.04215	-0.9827	-0.553663	-0.675317	-0.668203	0.54371	0.601085	0.570973	1.78633	0.41993
Pga5	-0.915788	-0.915788	-0.071805	-0.585804	-0.077442	2.13088	-0.256777	-0.566423	0.959992	0.298958
Pgk1	-0.252743	-0.442986	-1.00134	-1.02149	-0.519701	0.352206	0.480596	0.35192	1.39477	0.658764
Phf11a	-0.758676	-1.12716	0.122583	0.537317	0.463077	0.806407	-0.742011	-0.760913	1.02534	0.434038
Phf19	-0.622208	-0.677079	-0.338339	-0.422584	0.62087	0.312091	0.060415	-0.105982	1.51884	-0.34602
Pianp	-0.815866	-0.945073	-0.02982	-0.469429	1.26936	1.20539	-0.410035	-0.615137	-0.286199	1.09681
Pigyl	-0.519792	-0.515349	0.651217	0.156405	1.15379	0.650038	-0.409434	-0.734566	0.645798	-1.07811
Pik3cd	-0.122984	0.027474	-0.414765	-1.08225	0.859592	0.980857	-0.727273	-0.391454	1.16884	-0.298031
Pir	-0.73467	-0.562116	-0.54833	-0.504531	0.04379	0.994225	-0.16341	-0.417271	1.34689	0.545422
Pirt	-0.517551	-0.546782	-0.329219	-0.507938	-0.361008	0.714259	0.211123	-0.425476	1.50806	0.254534
Piwil2	-1.66614	-1.63033	0.081415	-0.064602	0.974615	2.65673	-0.9682	-0.949061	1.64134	-0.075768
Pla1a	-0.666545	-0.516311	-0.440187	-0.506479	-0.558667	0.825963	-0.607146	-0.128663	1.73309	0.864942
Pla2g4b	-0.185995	0.233778	-0.43581	-0.690868	0.574917	0.736961	0.095178	-0.928432	-0.539967	1.14024
Plet1	-0.967137	-1.12163	-0.598785	-0.336552	1.59614	1.13008	-0.673798	-0.503873	0.01914	1.45641
Pnp2	-1.28494	-1.18306	-1.03119	-0.434543	2.01681	1.65882	-0.947401	-1.37715	1.36335	1.21931
Poglut1	-0.441132	-0.332534	-0.640901	-0.064936	1.49444	0.60888	-0.227647	-0.481151	-0.405939	0.490919
Pola1	-0.815416	-1.27386	-0.696244	0.082224	0.385714	1.03624	0.146677	-0.111062	0.654964	0.590763
Pou2f2	-0.540996	-0.668409	0.224219	-0.033955	0.346382	-0.579617	-0.408947	-0.946988	1.42569	1.18263
Ppdpf	-0.292616	-0.56771	-0.184104	-0.481487	-0.104208	0.468718	-0.35443	-0.653099	1.73175	0.43719
Pprc1	0.00491	0.073729	-0.724047	-0.992026	0.993555	1.00759	-1.07106	-0.715704	0.747858	0.675189
Pramef12	-2.01238	-2.00181	-0.597013	-0.100549	1.42065	1.73255	-0.481459	-0.840101	1.84313	1.03699
Pramel1	-0.864657	-0.819214	-0.073051	0.520498	0.754051	1.51108	-0.314742	-0.864657	0.50439	-0.353695
Prelid2	-0.62598	-1.02359	-1.12602	-0.590777	-0.362549	0.740785	0.73528	0.568198	0.952373	0.732273
Prps1	-0.607165	-0.866493	-0.251179	0.283648	0.060271	1.31682	-0.366476	-0.506722	0.746468	0.190826
Prr19	-0.908314	-0.814754	-0.145327	-0.012236	-0.177131	0.811089	0.4796	-0.908314	1.6699	0.005485
Prss42	-0.667031	-0.667031	-0.227674	-0.122051	0.00018	0.929427	-0.667031	-0.667031	1.79476	0.293481
Prss45	-0.326199	-0.326199	-0.326199	-0.326199	-0.217842	0.246206	-0.326199	0.078704	1.85012	-0.326199
Psen2	0.295606	0.5742	0.01973	-0.171169	1.39865	0.115242	-1.32789	-1.17498	0.604173	-0.333561
Psma8	-2.00266	-1.86866	-0.214551	-0.158499	1.42117	1.45881	-0.85963	-0.774039	1.57455	1.42351
Ptch1	-1.45776	-1.35915	-0.514304	-0.700462	1.14671	0.892516	-0.263948	0.176283	1.41882	0.661288
Ptch2	-1.47091	-1.47091	0.359341	-0.032622	1.27217	1.38508	-0.974196	-0.229684	1.15084	0.010901
Ptma	-0.939019	-1.324	-0.178742	-0.329005	0.602461	0.803928	-0.12752	-0.190801	0.935186	0.747511
Ptpn3	-0.766653	-1.03261	-0.416122	-0.260617	0.588422	0.364349	-0.086326	-0.386093	0.75384	1.24181
Ptprtos	-0.593752	-0.593752	-0.593752	-0.121784	0.247013	0.091515	-0.593752	-0.593752	1.60506	1.14696
Rab17	-1.1682	-1.1682	-0.025464	-0.223346	1.28755	0.00172	-0.145304	-0.468653	1.14794	0.761965
Rab19	-0.899206	-0.647558	-0.40409	-0.279283	-0.035417	-0.308809	0.381303	0.495443	1.78481	-0.087192
Rab26os	-0.026409	-0.243535	-1.15456	-1.04336	0.094915	0.232978	0.518318	-0.179173	0.442939	1.35789
Rab27a	-1.45467	-1.54695	-0.420318	-0.311196	0.335737	0.766747	-0.217367	-0.411555	1.65749	1.60209
Rabggtb	0.293774	0.209758	-1.36537	-1.36135	0.619002	0.349388	-0.268326	-0.241505	0.71755	1.04707
Rbm3os	-0.904772	-0.189177	0.053808	-0.431329	0.148668	0.400731	-0.875043	0.353248	-0.064933	1.5088
Rbm44	-1.57025	-1.48508	-0.659282	-0.475924	0.360942	2.44257	-1.06448	-1.0021	2.5066	0.947
Rec114	-0.9796	-1.00022	-0.885686	-0.569309	-1.12463	2.43553	-0.264943	-0.908598	3.44021	-0.142766
Reg2	-0.394975	-0.394975	-0.394975	-0.394975	1.95722	0.37395	-0.394975	-0.394975	0.433657	-0.394975
Renbp	-0.688407	-0.544941	0.637382	0.558703	1.17964	-0.142492	-0.545803	-1.02341	-0.040994	0.610316
Rfx2	-1.68647	-1.60665	0.083824	-0.342309	1.36954	1.59235	-0.585821	-0.634196	1.18093	0.628794
Rgcc	-0.646256	-1.08342	-1.28405	-0.557373	2.85076	1.43266	-2.04022	-0.759265	2.05494	0.032228
Rgs9	-0.904908	-1.01414	-0.486118	-0.145574	-0.720583	1.55407	0.641987	0.076184	1.64241	-0.643335
Rhd	-1.31319	-1.23051	0.023326	-0.491321	1.50868	1.06924	-0.836016	0.01605	0.646317	0.607424
Rhox1	-1.01483	-1.01483	-0.414559	-1.01483	-1.01483	1.78964	-0.400354	-0.429866	3.96369	-0.449231
Rhox10	-0.69513	-0.69513	-0.69513	-0.499782	-0.494751	2.36941	-0.69513	-0.69513	2.12597	-0.025196
Rhox13	-1.04973	-1.04973	-0.320289	0.177392	-0.665683	2.84644	-0.631813	-1.04973	2.40773	-0.664578
Rhox4e	-0.387851	-0.387851	-0.387851	-0.246418	-0.387851	0.429363	-0.387851	0.134205	2.00995	-0.387851
Rhox4g	-0.366699	-0.366699	-0.366699	-0.366699	-0.366699	0.904129	-0.366699	-0.366699	2.02946	-0.366699
Rhox6	-2.17676	-2.17676	-0.80325	-1.03271	-1.09747	3.46828	-0.777315	-0.565115	3.71189	1.44921
Rhox7a	-0.539384	-0.539384	-0.19683	0.147676	-0.396644	1.42963	-0.539384	-0.539384	1.71309	-0.539384
Rhox9	-1.86943	-1.86943	-1.00075	-1.00233	-0.987378	3.24618	-1.25496	-0.868713	4.13583	1.47098
Rhpn2	-1.78394	-1.68921	-0.565435	-0.449823	0.361456	1.09578	0.042138	0.065343	1.75322	1.17048
Rims1	-0.967398	-1.04313	-0.301232	-0.825855	-0.769639	1.54328	0.432927	-0.29534	1.71364	0.51275
Rinl	-1.92275	-1.92275	0.045194	0.027169	1.8321	1.44084	-0.8089	-1.14477	1.26767	1.18621
Ripply3	-0.745046	-0.738192	-0.314633	-0.581547	3.83044	0.092225	-0.203791	-0.493507	-0.815435	-0.030513
Rlbp1	-0.794337	-0.794337	-0.281351	-0.245407	1.28496	1.13204	-0.794337	-0.368877	0.28359	0.578058
Rnf125	-1.09596	-0.987354	-0.020381	0.476252	1.76924	1.26956	-0.747833	-1.43451	0.262011	0.50898
Rnf165	-1.32684	-0.989758	0.262411	0.206824	1.07665	0.626711	-0.802924	-0.912977	0.526808	1.3331
Rogdi	-0.361489	-0.394362	0.518278	0.414711	0.570317	0.755813	-1.36556	-0.591922	0.30286	0.151351
Rpa3	-0.53267	-0.981009	-0.551715	-0.205958	0.128092	1.02598	0.017676	-0.21005	0.785619	0.524034
Rpia	0.66487	0.170754	-0.141991	-0.298659	0.35291	0.304057	-1.5192	0.005235	0.423482	0.038536
Rpl10	0.282409	0.124978	-0.787275	-0.87077	0.022816	0.507607	-0.392376	-0.313522	1.22604	0.200094
Rplp2-ps1	-0.020837	-0.189234	0.690253	-0.961251	-0.201687	1.03646	-1.62804	-0.379535	0.805562	0.848309
Rptn	-0.860541	-0.860541	-0.836221	-0.833387	1.84787	1.17895	-0.42972	-0.860541	0.364117	1.29002
Rrp15	-0.877984	-1.10095	0.069385	-0.203308	0.295618	0.444444	-0.022637	-0.184804	0.959629	0.62061
Rsc1a1	0.500896	0.920025	-0.888129	-1.4326	0.714455	0.514373	0.563988	-1.51523	1.27972	-0.657495
Saa3	-0.786635	0.22789	-0.387287	-0.703502	0.334485	3.25419	-0.187978	-1.30567	-0.165549	-0.279936
Sap25	-1.21725	-0.647763	0.656952	0.276393	2.14184	0.102364	-1.18727	-0.760974	1.85296	-1.21725
Scml2	-0.682312	-0.771363	-0.137875	0.043844	-0.740359	1.63228	0.154921	0.068808	0.936787	-0.504731
Scn3a	-0.787923	-0.786491	-0.194865	-0.015578	0.893101	1.24641	-0.42838	-0.701725	-0.15644	0.931893
Sema4b	-1.46195	-1.40291	0.502455	0.116477	1.75428	1.39619	-0.982354	-0.678909	0.749685	0.007041
Sema4d	-1.15842	-0.905994	0.103304	-0.146055	0.226562	0.747204	-0.329287	-0.285082	1.36841	0.379366
Sema5b	-1.35334	-0.937445	-0.236013	-0.410708	0.65124	1.31378	-0.458053	-0.280606	0.758952	0.952194
Serp2	-0.69738	-0.349518	0.416297	-0.16327	0.387175	1.25573	-1.08184	0.045811	0.115535	0.071464
Serpina3m	-0.50023	-0.50023	-0.50023	-0.50023	-0.424356	0.149615	-0.50023	-0.50023	2.56534	0.710782
Serpinb6c	-1.63163	-1.4553	-0.517258	-0.931185	3.0247	2.51617	-1.23876	-1.25756	0.646062	0.844757
Serping1	0.067653	0.751366	-0.214214	-0.127103	1.16919	0.978329	-1.10373	-0.341577	-0.548302	-0.631612
Sfrp1	-0.501644	0.408534	-1.45075	-1.35406	1.92134	0.855043	-1.2482	-0.915523	0.258256	2.02702
Sgk1	-0.511115	-0.801648	0.574778	0.440168	0.79338	1.69763	-0.841261	-0.759026	0.327954	-0.92086
Sgol2a	-1.13144	-1.48371	-0.666203	-0.188843	0.814453	0.70262	0.118661	-0.139355	0.687017	1.2868
Sh3bp4	0.124798	0.139433	-1.61384	-1.9055	1.00014	0.724557	-0.315227	-0.1775	1.06589	0.95725
Sh3gl3	-0.750319	-0.724504	-0.068156	-0.046844	0.270743	-0.861636	-0.25401	0.082851	1.3878	0.964079
Sh3tc1	-0.9186	-0.82291	-0.424078	-0.727678	1.24407	0.669282	-0.416984	-0.14235	0.930371	0.608877
Sh3tc2	-0.340248	0.012464	-0.384573	-0.517467	1.40553	1.13427	-0.706501	-0.706501	0.148692	-0.045663
Shisa2	-1.81104	-1.61772	-0.349275	-0.49209	1.74329	0.742714	-0.443072	-0.217988	1.17059	1.27459
Siah1b	-1.57295	-1.72745	-0.192173	-0.283734	0.802448	1.50205	-0.335138	-0.384968	1.26334	0.928584
Slc13a5	-0.646422	-0.646422	0.163404	0.178956	0.151836	2.01327	-0.227423	-0.134448	-0.347764	-0.50499
Slc17a9	-1.04639	-0.77533	-0.364859	-0.637933	0.884721	0.401378	0.300876	0.501174	1.26414	-0.527774
Slc20a1	-0.41279	-0.617137	-0.846858	-0.639109	1.56176	0.411785	0.116425	0.199692	0.065225	0.161006
Slc25a31	-0.905389	-0.905389	0.016809	0.185464	-0.036702	1.14911	-0.117121	-0.477783	1.77358	-0.682585
Slc25a36	-1.00988	-0.598923	-0.201777	0.54748	2.04242	0.359038	-0.43667	-0.58957	-0.838329	0.726211
Slc25a5	-0.329937	-0.614882	-0.482012	-0.672676	-0.085503	1.09175	-0.500292	-0.532016	1.7792	0.346367
Slc30a1	-1.10136	-0.998174	0.134597	0.188397	0.799985	1.43798	-0.533973	-0.349877	0.719207	-0.296774
Slc37a1	-1.45777	-1.46436	-0.084423	-0.20507	1.36398	0.994354	-0.494393	-0.531974	1.17378	0.705862
Slc38a5	-0.909809	-0.909809	0.140519	-0.069849	1.17187	1.55538	-0.404934	-0.909809	0.141911	0.194528
Slc39a10	-0.158653	-0.158505	-1.29727	-0.876944	-0.272873	-0.05619	0.384974	0.341791	0.842826	1.25084
Slc39a14	0.229636	0.204103	-0.285517	-0.322645	1.16245	0.667078	-1.34756	-1.10006	0.549057	0.243452
Slc44a4	-1.14822	-1.14822	-0.134583	-0.171494	1.52012	0.416886	-0.170761	0.005581	0.42999	0.400706
Slc46a3	-0.88498	-0.855301	-0.343232	-0.310794	-0.010814	-0.261661	0.335507	0.130485	0.912025	1.28876
Slc4a5	-1.09383	-1.02636	-0.427376	-0.415111	-0.265961	2.31655	-0.539163	-0.452222	2.37504	-0.471565
Slc51a	-0.430668	-0.430668	-0.290544	-0.349328	2.31091	0.263544	-0.430668	-0.430668	-0.089251	-0.122657
Slc5a11	-1.13392	-1.08569	-0.421987	-0.414082	0.96099	0.433137	-0.414082	-0.443282	1.56029	0.958624
Slc5a4b	-0.475579	-0.475579	-0.038352	-0.213748	-0.309507	0.792855	-0.475579	-0.475579	2.14665	-0.475579
Slc6a1	-1.11443	-1.11443	0.040027	-0.13843	1.5869	0.544584	-0.110105	-0.335378	0.132285	0.508972
Slc9a3r1	-0.578732	-0.512268	-0.401707	-0.881186	0.24358	0.575513	-0.212188	-0.243713	1.61439	0.396316
Slmo1	-0.934951	-0.371832	0.189167	-0.23022	0.575448	0.431887	-0.819685	-0.471943	0.558631	1.0735
Smc1b	-1.30119	-1.19686	-0.670789	-0.365357	-0.526354	1.45945	0.352325	0.218348	2.28269	-0.25226
Smg9	-0.268422	-0.417471	0.653439	0.269002	0.841459	0.048702	-0.749452	-1.16388	0.304995	0.481627
Smim10l2a	-0.567106	-0.557604	-0.50005	-0.739018	-0.247977	0.592187	0.337665	0.503586	1.40255	-0.22423
Smim22	-1.34343	-1.34343	0.556134	-0.243123	1.56192	0.327865	-1.34343	-1.34343	1.63385	1.53706
Sms	-0.001066	-0.396295	-0.656845	-0.384202	-0.65113	1.3874	-0.016342	-0.080192	1.02055	-0.221872
Smtnl1	-0.930952	-0.930952	-0.592955	-0.860563	1.53372	0.895647	-0.930952	-0.930952	1.21896	1.529
Snhg12	0.072373	0.462879	-0.625769	-0.618552	1.2508	0.107489	-1.23252	-0.576503	0.598332	0.561472
Snhg3	0.732815	0.18275	-1.07996	-0.924446	0.268174	0.948398	0.06999	-0.892447	-0.139978	0.834708
Snhg4	0.232647	0.470344	-1.14944	-0.728525	0.477246	0.530676	-1.02113	-0.598494	0.712646	1.07404
Snhg5	-0.358436	0.069994	-1.90447	-1.58768	0.511693	0.350081	0.609664	-0.030776	1.20574	1.13419
Snhg6	1.38428	1.26522	-2.17578	-2.04843	1.09682	0.559121	-1.11195	-1.09099	0.838631	1.28308
Snhg8	0.461106	0.084269	-0.944812	-1.36442	0.571697	0.645499	-0.855578	-0.206833	0.870898	0.738173
Snhg9	0.195682	1.32165	-0.629669	-2.90378	1.965	1.41012	-2.90378	-2.90378	2.00075	2.44781
Snora16a	2.11327	-2.14788	-2.14788	-2.14788	2.69087	3.36845	4.71472	-2.14788	-2.14788	-2.14788
Snora21	0.675882	-0.018847	1.2453	1.09976	1.43511	-0.438902	0.329442	-7.12197	2.79995	-0.005717
Snora3	3.32377	-2.23278	-2.23278	-2.23278	5.87056	-2.23278	-2.23278	-2.23278	6.43517	-2.23278
Snora31	2.38403	-4.08947	-4.08947	-4.08947	2.92049	-4.08947	-4.08947	5.09583	5.50194	4.54506
Snora44	-1.6442	-1.34003	-1.09525	-0.046293	0.493366	0.210805	-0.028006	0.067118	1.48361	1.89888
Snora52	0.486997	-1.49666	-0.246578	-1.18603	0.76384	1.26514	1.81953	-6.17535	3.269	1.50011
Snora7a	-0.665626	-0.145734	0.317698	0.362966	-0.33675	-0.635164	-0.597245	-0.554789	0.87052	1.38412
Snora81	0.129133	-0.184924	-1.30499	0.678553	1.1091	1.97662	-4.18077	-4.18077	2.49753	3.46052
Snord100	-1.41194	-1.41194	-1.41194	-1.41194	-1.41194	-1.41194	-1.41194	-1.41194	-1.41194	12.7075
Snord12	-1.43186	-1.43186	-1.43186	-1.43186	-1.43186	-1.43186	-1.43186	-1.43186	-1.43186	12.8868
Snord32a	-1.21282	-1.21282	-1.21282	-1.21282	-1.21282	10.9153	-1.21282	-1.21282	-1.21282	-1.21282
Socs2	-1.0997	-1.78735	-0.36099	-0.055695	1.56003	1.05588	-0.517053	-0.721827	1.0349	0.891809
Sohlh2	-1.58989	-1.58989	-0.366464	-0.588444	-0.992474	2.57627	-0.036034	-0.770218	3.72608	-0.368937
Sox1	-0.852294	-0.852294	0.006085	-0.091009	1.27071	-0.030176	-0.852294	-0.734599	-0.609844	2.74571
Spa17	-0.829759	-0.529682	-0.179521	-0.150539	-0.458333	0.456444	-0.664948	0.708827	1.52254	0.124971
Spata31d1a	-0.833969	-0.833969	-0.098446	-0.2811	1.36641	-0.066738	-0.244205	-0.052399	0.250776	0.793638
Spata31d1b	-0.547756	-0.547756	-0.500915	-0.370157	2.28716	-0.308969	-0.547756	-0.547756	-0.428732	1.51264
Spata45	-0.813331	-0.042713	-0.081279	0.021785	0.035468	0.564626	-0.813331	-0.813331	1.40607	0.536035
Spic	-0.485107	-0.485107	-0.151683	-0.197044	-0.38077	1.79198	-0.071513	-0.485107	0.949454	-0.485107
Spink2	-0.160773	-0.209916	-0.150183	-0.07815	-0.738987	1.09976	0.326585	-0.738987	1.38964	-0.738987
Spint5	-0.616298	-0.616298	-0.616298	-0.167397	-0.616298	0.468447	-0.616298	1.40234	1.9944	-0.616298
Spn	-0.913891	-1.14836	0.119599	-0.145787	-0.056815	1.12997	-0.744938	-0.769449	1.33035	1.19931
Spry2	-0.279773	0.309156	0.072971	-0.037763	1.93164	0.247949	-1.31158	-1.0734	-0.871063	1.01186
Spta1	-1.19975	-0.846479	-0.601647	-0.524551	2.23617	-0.323769	-1.60924	-1.40797	1.52974	2.7475
Steap3	-0.400443	-0.643058	0.494402	0.342375	0.250465	0.4722	-0.583937	-0.976197	1.21013	-0.165937
Stk31	-1.18725	-1.15304	-0.408202	-0.028268	0.780286	1.49105	-0.344071	-0.566196	1.36783	0.047863
Stmn3	-1.24856	-1.24856	0.108151	-0.239926	1.77984	0.448773	-0.783888	-1.24856	0.31167	2.12105
Stra8	-1.02714	-0.945805	-0.676647	-0.858503	0.898095	0.841937	-0.385599	-0.413613	1.6635	0.903782
Swt1	-0.517642	-0.588883	-0.764389	-0.146976	1.02065	1.29983	-0.356811	-0.661942	0.37888	0.337288
Syt14	-0.933924	-0.572826	-0.288058	0.165788	0.389855	-0.072388	0.22478	-0.137197	0.127931	1.09604
Taf1d	-0.088095	-0.333749	-1.1049	-0.451755	0.514826	0.664641	0.202569	-0.301407	-0.075614	0.973482
Taf7l	-1.22193	-1.16257	-0.231338	0.299121	0.153805	1.81282	-0.37153	-0.757261	1.39631	0.082582
Tagap1	-0.04986	-0.003849	-0.577396	-1.11449	1.65034	0.22281	-0.990216	-1.03693	0.453268	1.44633
Tarm1	-0.558115	-0.662023	0.003015	-0.186201	0.591013	0.739649	-0.796901	-0.26284	-0.223527	1.35593
Tbc1d13	-0.721115	-0.648924	-0.255202	-0.368978	1.50157	1.36632	-0.818018	-0.784792	0.481368	0.247767
Tdrp	-1.20508	-0.942692	0.001801	0.036462	1.5531	0.906198	-0.820984	-0.489485	0.135712	0.824969
Tesc	-1.62146	-1.27825	0.001974	-0.737499	2.67353	2.43689	-1.86513	-0.147483	0.937888	-0.400464
Tex101	-0.73683	-0.73683	-0.328662	-0.186915	-0.605899	1.28394	-0.73683	-0.73683	2.70611	0.078745
Tex15	-2.0616	-1.91528	-0.526107	0.141926	0.729891	2.00793	-0.193039	-0.628942	1.52774	0.917479
Tex19.2	-0.892887	-0.892887	0.134267	-0.306002	-0.773863	0.970655	-0.431359	0.48895	2.59601	-0.892887
Tex30	-0.339407	-0.793087	-1.14552	-0.286406	0.588617	0.984207	-0.15018	0.166433	0.338551	0.636796
Tex40	-1.04978	-1.04978	0.179805	0.293909	2.41017	0.075207	-1.04978	-1.04978	0.148712	1.09132
Tgds	0.157186	0.213784	-1.01917	-0.634827	0.999587	0.160668	-0.432239	-0.827784	0.460084	0.922709
Tifab	0.160731	0.309559	-0.421967	-0.510109	-0.475893	1.51315	-0.364758	-0.510109	0.809509	-0.510109
Tipin	-0.789284	-1.26011	-0.437457	0.237609	0.672958	0.852151	0.075257	-0.366352	0.178329	0.836897
Tktl2	-0.419096	-0.419096	-0.419096	-0.35974	-0.400461	1.08629	-0.419096	-0.181532	1.8108	-0.278971
Tm4sf5	-1.09945	-1.09945	0.021562	-0.007923	0.9914	0.920249	-0.549538	0.109688	0.179721	0.533746
Tmem144	-0.749206	-0.664719	0.200845	0.098143	1.41151	0.436618	-0.450405	-0.956367	0.440885	0.232696
Tmem39a	-0.781397	-0.378205	-0.424177	-0.329056	2.11126	0.706737	-0.653999	-0.559952	-0.062106	0.370898
Tmem40	-1.68734	-1.70458	-0.968443	-1.32296	1.42458	1.96536	-0.457046	-1.93706	2.61735	2.07014
Tmem41a	0.084079	0.027862	-0.823522	-0.813187	-0.108656	0.362513	0.241947	-0.122627	1.19115	-0.039557
Tmem42	-0.627143	0.058682	0.635535	0.261337	-0.371853	0.209016	0.26397	-1.3852	1.12082	-0.165164
Tmem91	-0.265397	-0.234747	0.587386	0.348047	-0.482269	0.237623	-0.648341	-0.648341	1.75438	-0.648341
Tmsb15a	0.570211	-0.725512	0.587153	-0.725512	-0.725512	1.47894	-0.725512	-0.725512	1.71677	-0.725512
Tmsb15b1	-0.277627	-0.66048	0.061475	0.387271	0.301698	1.7848	-0.342615	-0.363539	1.51064	-2.40162
Tnfrsf8	-0.70534	-0.70534	-0.442306	-0.345819	0.746728	1.54107	-0.377653	-0.70534	1.14746	-0.153455
Tnfsf13	-1.32322	-0.59813	-0.169411	-0.456111	0.690781	0.353051	-1.32322	0.467555	1.06415	1.29455
Tnfsfm13	-0.081447	-0.205247	-0.562637	-0.785734	0.089825	0.096729	-0.444326	-1.03375	1.55428	1.37231
Tnnt1	-1.49793	-1.48734	-0.197416	-0.129469	0.997755	0.328278	-0.380004	-0.428554	1.06157	1.73312
Trak1	0.188545	0.229929	0.02923	-0.129952	0.90373	0.149865	-1.13376	-0.625504	0.021366	0.366556
Trim12a	1.20016	1.50558	-1.52493	-1.52493	0.109199	0.286541	-1.52493	-1.52493	2.16928	0.828958
Trim13	-0.855732	-1.14016	-0.361802	0.341846	0.796657	1.00042	-0.281788	-0.538354	0.315269	0.723644
Trim63	-1.16413	-1.16413	-0.123588	-0.408815	2.01729	-0.368363	-0.468136	-0.329823	0.476491	1.5332
Tsc22d1	0.21891	0.294728	-0.288414	-0.23477	1.38098	0.803285	-0.937497	-1.07343	-0.126981	-0.036811
Tspo2	-0.583839	-0.583839	-0.451591	-0.583839	0.770613	-0.426795	-0.583839	-0.583839	1.42336	1.60361
Tssk6	-1.01312	-0.356658	0.624459	0.187935	0.962096	0.583182	-1.09186	-0.312424	0.052024	0.364367
Tstd1	-1.33325	-1.31064	-0.567781	-0.453227	0.638294	0.581221	-0.531555	0.00656	2.01812	0.952249
Ttn	-0.85289	-0.833672	-0.448255	-0.293019	1.46267	0.346218	-0.570184	-0.479917	0.484432	1.18462
Tuba3a	-1.61753	-1.46437	-0.310687	-0.410264	-0.63641	2.42695	0.035987	-0.018214	3.29593	-1.30139
Tuba4a	-0.558056	-0.750749	-0.054184	-0.344235	1.40219	0.513569	-1.36884	-1.37674	1.36349	1.17355
Tubb2b	0.659821	0.643225	-1.33839	-1.86246	-0.243077	1.31009	-0.044884	0.086062	1.05296	-0.263345
U2surp	-0.849625	-0.8916	-0.685915	-0.12843	1.17181	0.423008	-0.002264	-0.115571	0.065367	1.01322
Uap1l1	0.203915	0.142225	0.411393	-0.008553	0.927994	-1.55178	-0.768806	-0.923165	0.460642	1.10614
Ubd	-1.29702	-1.42532	-1.42532	-1.42532	3.23501	1.63802	-1.42532	-1.42532	1.27956	2.27101
Ube2cbp	-0.613045	-1.12984	0.323565	0.096718	0.783759	1.01772	-0.98937	-0.028083	0.741585	-0.203002
Ube2l6	-0.436992	-0.018495	-0.5812	0.036854	2.02505	1.1227	-0.781141	-1.05565	-0.178584	-0.132544
Uchl1	0.389453	0.75594	0.374098	0.018383	-0.531751	1.05927	-1.01678	-1.49363	0.939364	-0.494349
Ulk1	-0.754643	-0.641332	0.369071	0.125873	0.058765	1.49943	-0.228208	-0.3101	0.233583	-0.352438
Upf3b	-1.02462	-1.14115	-0.220864	-0.083471	0.154286	0.900792	-0.031511	0.119184	0.784823	0.54253
Usp48	-0.940174	-0.911443	-0.147292	-0.033019	0.785306	1.18943	-0.312179	-0.239382	0.38444	0.22431
Usp9x	-0.590134	-0.516168	-1.01403	-0.270438	1.17544	0.776187	-0.431072	-0.507172	-0.011992	1.38938
Uxt	-0.310413	-0.510252	-0.525676	-0.286225	0.867524	0.347679	-0.160075	-1.20094	0.978918	0.799462
Vaultrc5	-0.18945	0.461939	-0.163832	-0.556034	-1.65877	-0.120518	0.36804	-0.524678	1.31825	1.06505
Vbp1	-0.169532	-0.238876	-1.23182	-0.574064	0.118972	0.790771	0.22459	-0.322156	0.701466	0.700649
Vill	-0.770346	-0.809225	-0.185167	-0.586832	1.00536	0.097666	0.097666	-0.389686	1.36085	0.179712
Wdr83os	0.165807	0.26199	-0.85693	-0.95237	0.149021	0.20257	-0.626116	-0.33305	1.20665	0.782427
Xlr3b	-0.677082	-0.07966	-0.94549	-0.156088	-1.36772	2.89674	-0.37568	0.031175	2.04153	-1.36772
Xlr3c	-0.525728	-0.525728	-0.389536	-0.372571	-0.098121	1.88597	-0.525728	-0.525728	1.6029	-0.525728
Xlr4a	-0.727938	-0.719856	-0.547842	-0.424499	-0.82285	3.13562	-0.82285	-0.82285	2.57591	-0.82285
Xlr4b	-0.620305	-0.617613	-0.617613	-0.719263	-0.719263	2.91939	-0.719263	-0.719263	2.53246	-0.719263
Xlr5a	-0.61902	-0.61902	-0.61902	-0.543145	-0.61902	2.49651	-0.307516	-0.61902	2.06826	-0.61902
Xlr5b	-0.530281	-0.530281	-0.530281	-0.412586	-0.530281	2.14666	-0.530281	-0.530281	1.97789	-0.530281
Xrcc6bp1	-0.12045	-0.525379	0.042365	-1.02284	-0.057995	0.65599	0.164544	0.38621	1.16344	-0.685886
Zbp1	-0.481351	-0.315915	0.040577	-0.473027	-0.471645	-0.288879	0.129806	0.567884	1.82632	-0.533766
Zbtb44	-1.04425	-1.06301	-0.302231	0.174082	0.512339	1.8007	-0.232361	-0.355533	0.172949	0.337326
Zbtb7c	-0.366671	-0.328624	-0.572419	-0.500526	1.4911	0.077742	-0.172378	0.397431	-0.15826	0.132604
Zfp141	-1.16911	-1.44754	-0.454469	-0.367415	0.937429	1.26484	-0.029121	-0.235766	0.503772	0.997374
Zfp296	-1.15966	-1.27945	0.156861	-0.125183	0.32178	1.02556	-1.08927	-0.067652	1.20012	1.0169
Zfp429	0.287406	0.279202	-0.762533	-0.747664	1.21412	0.849409	-0.646749	-1.05781	0.522256	0.062365
Zfp493	-1.14085	-1.45779	-0.45825	0.271125	1.43668	1.33072	-0.455943	-0.726371	0.320934	0.879747
Zfp566	-1.26992	-0.682163	-0.288697	0.032326	-0.007635	1.16931	-0.343759	0.510002	0.891687	-0.011143
Zfp600	-1.87889	-1.87889	-0.763857	-0.093968	1.54536	0.050901	0.005121	-0.684803	1.19373	2.5053
Zfp655	-0.949623	-0.699296	-0.094382	0.759699	1.78301	0.318698	-0.54456	-0.637093	-0.523838	0.587385
Zfp709	-0.071699	0.137755	-0.169582	0.478736	1.32834	0.474292	-0.551531	-1.07089	-1.0971	0.541684
Zfp819	-1.8687	-1.8687	0.083256	0.022715	1.36288	1.62635	-0.913392	-1.49353	1.93762	1.1115
Zfyve28	-1.13719	-1.05721	0.014021	-0.046335	1.19824	0.85086	0.157947	-0.535968	0.2313	0.32434
Zim2	-0.627895	-0.627895	-0.432547	-0.514194	-0.038131	1.51485	-0.172666	0.138488	1.38789	-0.627895
Zmat4	-1.24229	-1.24229	-0.450679	0.051674	2.40307	0.582686	-0.642015	-0.752742	-0.472513	1.76509
Znf41-ps	0.43734	0.409189	-0.379444	0.544557	1.03694	0.339704	-0.992202	-2.09353	0.429079	0.268365
Zp3	-1.17161	-1.17161	0.463444	-0.236532	0.780719	1.00279	-1.17161	-0.495347	2.06503	-0.065266
Zscan4f	-0.280042	-0.280042	-0.220687	-0.149112	-0.280042	0.046495	-0.280042	-0.280042	1.74534	-0.021825

## Sheet: 6
Gene symbol	MEF_WT	MEF_KO	iPS_WT	iPS_WT	iPS_KO	iPS_KO	EB_WT	EB_WT	EB_KO	EB_KO
0610038B21Rik	1.38125	1.59715	-0.358337	-0.365719	-0.789572	-1.09607	-0.13772	-0.302373	-0.469258	0.540648
1110007C09Rik	1.3818	0.954435	-0.393407	-0.521531	-1.74719	-1.2285	0.103326	0.387967	1.40454	-0.34144
1110046J04Rik	2.45144	2.13961	-0.476278	-0.453338	-0.643636	-0.443258	-0.643636	-0.643636	-0.643636	-0.643636
1110065P20Rik	0.972221	1.00511	0.1461	-0.355599	-0.402135	-0.660877	0.010849	0.454852	0.045463	-1.21599
1600002K03Rik	1.04656	0.708499	0.644513	0.569007	-0.149386	0.017669	-1.30219	-1.06624	-0.304673	-0.163753
1700009N14Rik	2.09242	2.46584	-0.569783	-0.569783	-0.569783	-0.569783	-0.569783	-0.569783	-0.569783	-0.569783
1700088E04Rik	1.1686	1.37829	0.434315	-0.14512	-0.772517	-1.02964	0.136525	0.189645	-0.427625	-0.932467
2010111I01Rik	0.995224	1.1934	0.12086	0.075329	-1.03457	-0.324895	-0.10841	0.249417	-0.117798	-1.04856
2200002D01Rik	2.08108	2.6364	1.72298	1.19075	0.072022	-0.114641	-1.23428	-1.93375	-3.06006	-1.36051
2210408F21Rik	1.67899	1.30912	-0.684741	0.357203	-0.20551	-0.684741	0.283903	-0.684741	-0.684741	-0.684741
2300009A05Rik	1.01576	1.09695	0.001946	-0.21367	-1.13816	-0.003687	-0.086066	-2.03579	1.26067	0.102044
2610001J05Rik	1.42713	1.37	-0.539151	0.094327	-0.410496	-0.056915	-0.652947	-0.680218	-0.848387	0.296656
2610008E11Rik	1.22151	1.52223	-0.384838	0.210296	-0.782062	-0.804464	0.335734	0.205019	-1.14604	-0.377382
3110039M20Rik	1.28889	2.21119	-0.437509	-0.437509	-0.437509	-0.437509	-0.437509	-0.437509	-0.437509	-0.437509
3110056K07Rik	0.755983	1.01577	-0.212996	-0.018746	0.111594	0.009669	0.588092	-0.48156	-0.705578	-1.06223
4833412C05Rik	2.05574	1.96293	-0.780585	-0.656257	-0.780585	-0.780585	-0.291042	0.037447	-0.780585	0.013519
4930429B21Rik	0.915961	1.15251	0.277366	-0.027769	-0.880367	-0.208696	-0.71969	-0.529196	-0.107827	0.127704
4933412E12Rik	1.55622	1.66059	-0.227951	-0.395231	-0.500945	-0.517122	-0.542485	-0.300551	-0.235232	-0.497293
4933428G20Rik	0.765234	1.23831	0.49365	0.174934	0.112514	-0.556694	-0.686329	0.187223	-0.678503	-1.05034
5330426P16Rik	1.13579	1.283	-0.846079	-0.576297	-1.09436	-0.700457	0.521303	0.39853	-0.419717	0.298278
5730409E04Rik	1.68825	1.8498	-0.476805	-0.559329	-0.110767	-0.479933	-0.665735	-0.708516	-0.298686	-0.238283
6030419C18Rik	2.02418	2.29365	-0.403172	-0.759661	-0.923921	-0.216411	-0.338042	-0.473394	-0.313962	-0.88927
9030617O03Rik	2.03528	2.07919	0.428617	0.365498	-1.03677	-0.135401	-0.732321	-1.0776	-0.717813	-1.20869
9130008F23Rik	1.36552	1.39322	0.808256	0.978307	0.053492	-1.0308	-0.764556	-1.11979	-1.53771	-0.145941
9930014A18Rik	1.58444	1.35916	1.0722	0.543652	-0.116729	-1.36546	-0.204501	-0.10085	-1.26515	-1.50677
9930111J21Rik1	2.34106	2.4731	-0.49991	-0.341121	-0.814998	-0.741816	-0.340139	-0.658634	-0.641589	-0.775949
AI413582	1.09049	0.963424	0.806799	0.118611	0.737509	-0.582268	-2.24026	-0.788267	-0.385975	0.279934
AI506816	0.764709	0.635373	-0.002446	-0.292131	0.786387	0.232163	0.528537	0.440048	-2.17301	-0.919628
Aacs	1.28906	1.3418	-0.387727	-0.759702	-0.342997	-0.720477	0.491174	0.4115	-0.6645	-0.658133
Aaed1	1.04881	0.823112	-0.117354	-0.036809	-0.642879	-0.997108	-0.04665	0.095869	0.307215	-0.434206
Abca3	0.964245	1.24186	-0.071815	-0.255292	0.152449	-0.125873	-1.16604	-0.698817	-0.103153	0.062433
Abcc1	1.58562	1.55626	-0.451137	-0.594086	-0.853045	-0.144332	-0.313554	-0.27533	0.183822	-0.694222
Abcd1	0.794118	1.07905	-0.60441	-0.895115	-0.591148	0.485961	-0.464831	-0.704217	1.11686	-0.216267
Abhd12	0.91746	0.969205	0.496652	0.432469	-0.06321	0.013751	-0.373408	-0.273478	-1.14918	-0.970265
Abhd2	1.53163	1.29863	-0.157854	-0.361921	-0.153516	-0.0917	-0.560875	0.039955	-0.703301	-0.841051
Abhd8	1.67946	1.44305	-0.580979	-1.11345	-0.633647	-0.672481	0.113783	0.21475	-0.313749	-0.13674
Abl1	1.29747	1.26085	-0.210116	-0.506703	-0.607909	-0.853789	0.239044	0.262765	-0.509739	-0.371878
Abtb2	0.931651	0.762526	0.3189	0.267423	-0.422531	-0.737657	0.30612	0.371437	-0.631081	-1.16679
Acaa2	1.33905	0.91674	-0.946965	-0.96988	-0.5688	0.100975	0.095318	0.173137	0.885451	-1.02502
Acadl	1.37086	1.37586	-0.28215	0.096662	-0.228697	-1.45085	-0.265519	-0.336898	-0.586301	0.307039
Acadvl	0.971523	0.906056	0.309534	0.005125	-1.07487	-0.093858	-0.143395	-0.098181	0.172875	-0.954806
Acap3	1.48247	1.54856	0.218993	-0.113575	-0.751664	-1.0221	0.201017	0.034318	-0.791054	-0.806956
Acbd3	1.23365	1.24914	-0.816193	-0.60401	-0.036359	-0.27767	0.347495	-0.110791	-1.09211	0.106842
Acbd5	0.977342	0.96604	-0.45153	0.034499	-0.249905	-0.298183	0.247071	-0.060274	-1.05417	-0.110895
Acot7	2.51504	2.36029	-0.442936	-0.691265	0.005973	-0.202259	-1.73723	-1.7024	-0.037269	-0.06794
Acot9	1.29967	1.14277	-0.504485	0.047782	0.075998	0.617308	-0.656041	-0.747387	-0.403376	-0.872232
Acsl5	1.49373	1.25055	-0.086967	0.02424	-0.696362	-0.889295	0.055233	0.167881	-0.090923	-1.22808
Actb	1.82668	1.74669	0.007776	-0.271588	-0.705253	-0.388642	-0.476573	-0.255132	-0.494429	-0.989529
Actn4	1.49146	1.5196	-0.082653	-0.464285	-0.016485	-0.042642	-1.04594	-1.04127	-0.012001	-0.305779
Actr3	1.52828	1.35911	-0.581263	-0.168969	-0.133904	-0.239023	-0.157299	-0.187889	-1.02351	-0.395541
Acyp2	1.36235	1.3205	-0.494522	-0.285804	-0.904208	0.471836	-0.655005	0.226706	0.028071	-1.06993
Adam15	2.11792	2.13509	-0.222432	-0.379262	-0.358777	0.001988	-0.88733	-0.50891	-0.769575	-1.12871
Adam19	1.70552	1.93462	-1.16602	-1.45816	-1.20175	-0.026569	-0.15082	0.140066	0.92458	-0.701471
Adam8	1.93712	2.00015	-0.611561	-0.608565	-0.446421	-0.632711	-0.702339	-0.304708	-0.693847	0.062882
Adamts10	1.0904	1.89409	-0.770372	-1.09502	-1.05173	-0.369922	0.022229	0.396859	0.069434	-0.185966
Adamts14	0.668624	1.09391	-0.683636	-1.01368	-0.393279	0.294249	-0.140282	-0.092212	0.696535	-0.430228
Adamts4	1.77533	1.93445	-0.01942	-0.452055	-0.402005	-0.66335	-0.935255	-0.042	-0.818837	-0.376861
Adamtsl5	2.03557	2.48793	-0.038608	-0.013325	-0.150437	-0.894598	-0.894598	-0.894598	-0.894598	-0.742739
Adcy7	1.95819	1.75981	-0.084759	-0.314542	-0.69227	-0.821725	-0.52104	-0.168402	-0.611507	-0.503745
Adcyap1r1	2.34415	2.39843	-0.483558	-0.689931	-0.667798	-0.551254	-0.689931	-0.579247	-0.490698	-0.59016
Add1	1.60323	1.57382	-0.516831	-0.619283	-0.283416	-0.993422	0.01407	0.139112	-0.606301	-0.310975
Adgre1	1.65753	1.72411	-0.431963	-0.396339	-0.431963	-0.393527	-0.431963	-0.431963	-0.431963	-0.431963
Adgre5	2.24869	2.1498	-1.03469	-1.19503	0.638509	-1.09477	-0.889487	-0.439162	0.12874	-0.512596
Adgrg6	2.52552	2.51735	-0.66358	-0.512416	-0.844632	-0.614111	-0.713564	-0.661185	-0.101972	-0.931415
Adgrl3	1.06441	1.41018	0.093483	-0.257513	-0.740007	-0.515077	0.164603	-0.055965	-0.425482	-0.73864
Adora2b	2.61902	2.58443	-0.370273	-0.172414	-1.22873	-0.87825	-0.143715	-1.37252	0.037558	-1.0751
Adra2a	1.76361	1.5628	-0.031658	0.049473	-0.67537	-0.776631	-0.114348	-0.145784	-0.93238	-0.699719
Aes	2.35463	2.37155	-0.155119	-0.684958	0.451602	0.403774	-1.42507	-1.39279	-0.889853	-1.03377
Afap1	1.4493	1.59043	-0.075209	-0.192963	0.373616	-0.758507	-0.746933	-0.66387	-0.705271	-0.270592
Aff1	1.62295	1.61737	0.363085	0.388825	1.15534	-0.120846	-1.19977	-1.24965	-1.5425	-1.0348
Aga	2.24582	2.47747	-1.00862	-1.18585	-0.526996	-0.978157	-1.30926	-0.540112	0.493091	0.332608
Agbl3	0.095457	0.727877	-0.454341	-0.379651	-0.24766	-0.166401	0.474602	0.273986	0.874633	-1.1985
Agl	1.1955	1.24295	-0.773592	-0.69876	-0.009872	-0.069882	-0.399113	-0.349411	-0.145417	0.007598
Agpat1	1.49102	1.48507	-0.063014	-0.55518	-0.477189	-0.396145	-0.404034	-0.169527	-0.421441	-0.489557
Agpat3	1.59456	1.45958	-0.605056	-0.875789	-0.491676	-0.522129	-0.672896	0.005907	0.047703	0.059793
Aida	1.42495	1.30744	-0.901502	-0.476481	-0.282136	-0.094506	-0.086574	-0.055276	-0.603546	-0.232364
Ak1	1.78937	1.77115	0.143618	-0.266782	-1.18421	-0.40689	-0.499302	-0.418239	-0.07282	-0.855902
Ak5	2.29623	2.09701	-0.553704	-0.801692	-0.826395	-0.814579	-0.235906	-0.020396	-0.659637	-0.480931
Akap12	0.654052	0.84689	0.445564	0.160825	0.14084	0.145626	-1.41245	-1.40722	0.344569	0.081299
Akap2	2.176	2.1299	-0.733112	-0.876139	-0.631132	-0.508527	-0.373608	-0.148424	-1.08374	0.04877
Akr1b3	1.53044	1.01054	0.836124	-0.553366	0.229331	0.910339	-0.686441	0.136617	0.225374	-3.63896
Akr1b8	1.55558	1.51896	-0.905909	-0.737007	0.716237	-0.584134	-1.54134	-2.17648	1.08394	1.07015
Akr1e1	1.37078	1.08664	-0.623256	-0.396332	-1.37101	0.357698	0.050781	0.053414	0.681376	-1.21009
Akt1s1	1.2115	1.15261	0.41662	-0.075905	-0.092489	-0.348122	-0.560612	-0.567814	-0.237689	-0.898098
Akt3	1.02658	0.955162	-1.20198	-0.733053	-0.898446	-0.2492	0.353956	0.338226	0.166113	0.242643
Alx4	1.50517	1.22805	-0.518613	-0.468174	-0.547264	-0.54451	0.139223	0.108941	-0.613525	-0.289291
Ammecr1	0.949355	0.946387	-1.10987	-0.398505	-0.46677	0.432167	-0.151452	-0.073862	-0.121864	-0.005589
Amotl2	1.93864	2.19761	1.47616	1.08642	-0.793309	-0.951035	-0.96166	-0.953917	-1.70904	-1.32986
Ang	1.96749	1.97369	-0.545397	-0.137194	-0.712938	-0.186671	-1.2117	-0.111395	-0.512148	-0.523743
Ank	1.64528	1.38985	-0.44632	-0.629842	0.073114	-0.414012	-0.765928	-0.458221	-0.160721	-0.233201
Ankib1	1.43789	1.57872	-0.561816	-0.351334	-0.667803	-0.40634	0.061351	-0.014801	-0.652861	-0.423001
Ankrd12	0.430049	0.617054	-0.374315	0.099606	1.18779	-0.587953	-0.498956	-0.535792	-1.16679	0.829309
Ankrd13b	1.2474	1.02649	0.245972	-0.451333	-0.68602	-0.813483	0.752289	0.16532	-0.583557	-0.903072
Ankrd34a	1.471	0.57896	-0.145329	-0.000431	-0.624556	-0.253141	-0.521416	-0.084495	-0.044112	-0.376486
Ankrd44	1.63015	1.99691	-0.883312	-0.55289	0.100391	-0.942862	0.225883	0.268181	-1.36209	-0.480363
Ano3	0.561017	1.41885	-0.172519	0.436205	-0.508894	-1.14675	0.370132	-0.149761	-1.05255	0.244276
Ano6	1.31085	1.52402	-0.257148	-0.21132	-0.497429	-0.638069	-0.277897	-0.216798	-0.289971	-0.446236
Anxa4	1.43173	1.17459	-0.370143	-0.282651	-0.659275	-1.0843	0.163041	-0.099737	-0.674393	0.401142
Anxa6	2.57589	2.5813	-1.09394	-1.38852	-0.905465	-0.019633	-0.394525	-0.185055	-0.186743	-0.983311
Ap1s1	1.88537	1.73651	-0.650654	-0.851152	-0.299159	0.119561	-0.867707	-0.737605	-0.137052	-0.198117
Ap1s2	1.83905	1.67795	-1.20535	-1.01182	-0.435714	0.204495	-0.624816	-0.45015	-0.500697	0.50705
Ap3s1	1.48648	1.52396	-1.18623	-0.669196	-0.000891	0.013823	-0.414306	-0.554807	-0.538396	0.339567
Apbb1ip	2.43864	2.37883	-0.715622	-0.579266	-0.756865	-0.659254	-0.227794	-0.567831	-0.553977	-0.756865
Apbb2	1.66138	1.72063	-0.189971	-0.28636	-0.275356	-0.840932	-0.418002	-0.306982	-0.615378	-0.449029
Aph1a	1.2325	1.22535	-0.202154	-0.430332	-0.174703	-0.138132	-0.431997	-0.094363	-0.145031	-0.841144
Aph1b	1.68556	1.79173	-0.750726	-0.662322	-0.409949	-0.753193	-0.500272	0.25112	-0.575745	-0.076201
Aplp1	1.01899	1.36807	-0.94295	-1.10597	0.811282	-0.245204	-0.704826	-0.856868	0.377825	0.279648
Apobr	1.53825	1.58247	-0.430224	-0.317828	0.888405	-0.317828	-1.17033	-1.30915	-0.522549	0.058784
Aqp1	1.73688	1.28149	-0.447087	-0.447087	-0.403042	-0.401644	-0.447087	0.021757	-0.447087	-0.447087
Arap1	0.751273	1.32141	-0.098185	-0.684345	0.705519	0.088741	-1.04456	-0.77993	-0.155535	-0.104379
Arcn1	0.68668	0.649013	-1.30091	-0.83867	0.816927	0.272156	-0.158426	-0.303518	-0.111405	0.288152
Arf4	1.77551	1.86535	-0.880888	-0.552478	-0.369136	-0.208345	-0.156627	-0.293082	-0.782259	-0.398044
Arfgap3	1.4551	1.52878	-0.346403	-0.509443	-0.411862	-0.990461	0.178405	0.160856	-0.577246	-0.48773
Arfip1	1.43642	1.61043	-0.975624	-0.383021	-0.021981	-0.270659	-0.418557	-0.525836	-0.430631	-0.020543
Arhgap1	1.72731	1.80832	-0.499461	-0.588875	-0.300843	-0.818943	-0.233528	0.137048	-0.454902	-0.776127
Arhgap10	2.11087	2.02196	-0.682452	-0.881898	-0.883495	-1.07854	-0.072455	-0.122181	-0.771813	0.36001
Arhgap23	1.63213	1.91761	0.758226	0.378473	-0.380561	-0.586081	-0.575541	-0.572813	-1.21617	-1.35528
Arhgap42	1.48479	1.44318	-1.05226	-0.850177	-0.747406	-0.619531	0.460842	0.38445	-0.444164	-0.059731
Arhgef10	1.34557	1.52851	-0.128584	-0.678126	0.259593	-0.803957	-0.53699	-0.34878	-0.713385	0.076151
Arhgef19	1.33131	1.11205	-0.699567	-0.763368	0.079472	-0.448643	-0.752068	-0.154032	0.093634	0.20122
Arhgef28	1.07055	1.29058	0.498983	0.270806	-0.976838	-1.03235	-0.023665	-0.453198	-0.2867	-0.358165
Arhgef5	2.04298	2.0623	-0.291714	-0.41026	-0.354688	-1.29707	-0.683364	-0.44655	-0.503301	-0.118335
Arid5b	0.771334	0.906282	0.743683	0.534355	0.661711	1.17276	-1.56286	-1.2046	-0.707646	-1.31502
Arl4c	1.16566	0.977182	0.291347	0.030663	-0.500466	-2.40133	0.257391	0.008316	-0.333428	0.504666
Arl5a	2.36949	2.38226	-1.48949	-0.988559	-0.440249	-0.390722	-0.008598	-0.119596	-1.06446	-0.250082
Arl6ip5	1.50014	1.296	0.099355	0.131712	-0.637407	-0.551461	-0.237377	-0.218419	-0.757172	-0.625377
Arl8a	1.57543	1.63001	-0.749433	-0.977362	-0.06419	-0.586944	-0.564173	-0.451941	-0.015493	0.204095
Armcx3	1.63418	1.84316	-0.835005	-0.696321	-0.428788	-0.82288	-0.046011	-0.080078	-0.380008	-0.188251
Arpc1b	2.10237	1.91607	-0.356046	-0.98296	-1.21389	-0.502069	-0.275483	-0.045062	0.542916	-1.18584
Arpc2	1.55896	1.49999	-1.10157	-0.983258	-0.132442	-0.336161	-0.310436	-0.233071	-0.160046	0.198036
Arpc5	1.85266	1.77061	-0.562791	-0.628935	-0.785887	-0.656343	-0.003446	0.081076	-0.473408	-0.593532
Arsa	0.882323	1.17073	0.197954	-0.12279	0.117185	-1.1011	-0.032144	0.27323	-1.08682	-0.29856
Arsb	2.10309	2.23305	-0.710448	-0.818498	-0.8845	-0.613981	-0.09884	-0.14382	-0.429167	-0.636882
Arsj	2.08843	1.39062	-0.369155	-0.403858	-0.521722	-0.486856	-0.416926	-0.553117	-0.414303	-0.313108
Asah1	1.34588	1.74523	-0.850351	-0.223156	0.829794	-0.35164	-0.923988	-1.1195	-0.898556	0.446277
Asah2	1.80155	1.95083	-0.454043	-0.531412	-0.675675	-0.493382	0.068724	-0.283104	-0.686362	-0.697128
Ash1l	0.930639	1.09811	-1.01654	-0.564315	-0.279219	-0.009869	-0.015798	0.231981	-0.371615	-0.003375
Atg10	1.02059	1.00853	-0.974473	-1.12366	-0.504415	0.177717	0.983624	0.584602	-0.11795	-1.05456
Atl3	1.19837	1.2356	-0.553579	0.165911	-0.475847	-0.629384	0.130775	0.172321	-0.802841	-0.441323
Atn1	1.65304	1.75774	0.240631	-0.070488	-0.805877	-0.585854	-0.165927	-0.021247	-0.816784	-1.18523
Atp11a	1.11125	1.37343	-0.426774	-0.616514	0.522045	0.440612	-1.03742	-0.921618	-0.3957	-0.049314
Atp2b4	0.570354	1.01521	-1.33522	-1.31875	-0.90961	1.86014	0.2109	0.093471	1.10287	-1.28936
Atp6ap1	1.48964	1.64984	-0.377027	-0.272202	-0.233531	-0.411616	-0.634001	-0.55494	-0.193426	-0.462737
Atp8b2	1.60549	1.77092	-0.588801	-0.603731	-0.979244	-0.103524	0.033774	0.175745	-0.447701	-0.86292
Atrn	1.42514	1.57243	-0.407924	-0.309384	-0.642024	-0.283767	-0.137396	-0.024876	-0.394308	-0.797892
Atrnl1	1.33109	1.4859	-1.02017	-1.11028	-0.026261	-0.445752	0.302659	0.228232	-0.90594	0.160522
Atxn1	2.25447	2.16072	-0.322116	-0.0875	-1.76257	-0.16013	-0.284188	-0.540341	-0.089704	-1.16865
Atxn7l3b	1.01005	1.01192	-0.42468	-0.128237	0.028154	-0.32432	0.144012	0.232068	-1.01172	-0.537253
Aup1	1.19256	1.09843	0.304166	-0.116144	-0.283448	-0.326862	-0.46678	-0.276752	-0.816219	-0.308958
Azin2	1.21807	1.36196	0.917768	0.499619	-1.39298	-1.05174	-0.356021	-0.149354	-0.643915	-0.40341
B230219D22Rik	1.0802	1.00909	-0.095325	0.261075	-0.293917	-0.341396	0.152688	0.2181	-1.27754	-0.712974
B4galnt1	1.46956	1.74646	-0.909426	-0.703975	-0.116847	-0.66376	-0.212398	0.098729	-0.036507	-0.671829
B4galt1	1.66538	1.83163	-0.837724	-0.839923	0.203901	-0.246266	-0.481351	-0.166534	-0.451347	-0.67776
B4galt2	1.72962	1.70798	-0.281126	-0.494429	-0.506089	-1.05415	-0.051961	0.011902	-0.764089	-0.297658
B4galt7	1.05362	1.50927	0.450498	0.060982	-0.74819	-0.649272	-0.740114	0.152594	-0.173289	-0.916092
B4gat1	1.27577	1.20638	0.026309	0.023287	0.268205	-0.46706	-0.1756	0.296312	-1.43957	-1.01403
BC022687	1.46785	1.5096	0.348807	-0.235279	-0.599245	-0.468484	-0.312071	-0.831749	-0.55261	-0.32681
BC028528	2.38885	1.78524	-1.33974	-0.941953	-0.42051	-0.650921	-0.333667	-0.401332	-0.304763	0.218799
Bad	1.33732	1.22948	0.109153	-0.315659	-0.703185	-0.952239	0.187014	0.018487	0.035818	-0.946196
Bahcc1	0.702708	0.747721	0.006979	-0.341346	0.350303	-0.416276	-0.24288	0.277714	-1.39697	0.312044
Bc1	3.72953	-0.884944	-0.884944	3.35002	-0.884944	-0.884944	-0.884944	-0.884944	-0.884944	-0.884944
Bcar1	1.41842	1.33834	0.677731	0.096472	-0.899977	-1.24972	-0.290695	-0.097369	-0.884088	-0.109123
Bcl2	1.46238	1.36791	0.732623	0.46443	-0.643797	-1.00406	-0.178766	-0.195897	-1.29566	-0.709163
Bcl2a1b	1.30595	1.69981	-0.375721	-0.375721	-0.375721	-0.375721	-0.375721	-0.375721	-0.375721	-0.375721
Bcl2l1	1.3624	1.22992	0.727512	0.204638	-0.01407	-0.889901	-0.516382	-0.187494	-0.920662	-0.995965
Bcl2l2	1.34768	1.6458	-0.06468	-0.186777	-0.295372	-0.561724	-0.319266	-0.54574	-0.516992	-0.502933
Bcl6	1.09182	0.675003	0.752362	1.01072	0.047651	-0.822017	-0.053947	-0.799192	-0.986321	-0.916085
Bcl9l	1.98453	2.14689	-0.303761	-0.576388	-0.696758	-0.464077	-0.618555	-0.501797	-0.270471	-0.699614
Bcorl1	0.99797	0.971222	-0.117979	-0.290765	-0.519878	0.209404	-0.200605	0.234081	-0.250472	-1.03298
Bdnf	2.23285	2.42379	0.371191	0.252456	-1.34662	-1.61981	-0.776452	-0.502912	-0.223567	-0.810928
Blcap	1.15315	1.33974	0.087597	0.240522	-0.358091	-0.673788	-0.342132	-0.247569	-0.424889	-0.774537
Blvra	1.16728	1.04185	-0.379958	-0.20855	0.026071	-0.068185	-0.40025	-0.469874	0.169004	-0.877394
Bmp2k	1.1282	1.2942	0.090409	0.033286	0.064576	-0.825453	-0.177618	0.122957	-1.32014	-0.410416
Bmpr1b	1.4134	1.79573	-0.441772	-0.26383	-0.922918	-0.479788	-0.439987	-0.352576	0.35829	-0.666549
Bnip2	1.51649	1.58535	-0.778573	-0.630285	-0.641489	-0.96283	0.183741	0.176617	-0.470259	0.021246
Bok	1.76334	1.45492	-0.626757	-1.00314	-1.352	-0.524969	0.057912	0.227976	0.730166	-0.727453
Brsk1	0.815666	1.0164	0.217462	0.112889	0.0145	0.182957	-0.359119	-0.5112	-0.057627	-1.43192
Btbd3	1.16409	1.406	-0.336324	-0.079252	-0.206913	-0.528694	-0.169189	0.007689	-0.557645	-0.699768
C1galt1c1	1.30524	1.28263	-0.702344	-0.293911	-0.641313	0.001347	0.010035	0.425033	-0.852574	-0.534138
C1ql3	2.33458	2.4674	-0.296087	-0.209811	-0.771649	-0.728955	-0.518632	-0.538012	-0.788313	-0.950523
C1qtnf2	1.31999	1.74506	-0.350553	-0.144642	-0.335784	-0.446815	-0.446815	-0.446815	-0.446815	-0.446815
C1qtnf5	1.66354	2.34597	-0.469691	-0.280137	-0.728778	-0.458862	-0.325019	-0.6195	-0.585909	-0.541613
C1qtnf6	1.76597	2.12209	-0.426999	-0.56714	-0.894688	-0.947831	-0.028222	-0.781634	-0.321367	0.079828
C2cd2l	1.40478	1.32674	-0.11367	-0.382685	-0.007563	-0.45907	-0.665319	-0.424195	-0.41529	-0.263731
C330006A16Rik	1.10916	0.956743	0.519805	0.100534	-0.208441	-0.264345	-0.907388	-0.325466	-0.161572	-0.819032
C5ar1	2.05875	1.95152	-0.533648	-0.533648	-0.533648	-0.482624	-0.533648	-0.533648	-0.325755	-0.533648
Cacfd1	0.817895	0.903865	-0.16424	-0.261129	-0.312893	-1.19354	0.667179	0.605339	-0.921336	-0.141147
Cacna1c	2.01881	2.11033	-0.706759	-0.702662	-0.719119	-0.624373	-0.008319	-0.082675	-0.630845	-0.654389
Cacna1g	1.22362	1.94014	-0.479783	-0.647753	-0.799626	-0.766163	-0.264112	0.043008	-0.173588	-0.07574
Cacna2d1	1.26364	1.44172	-0.799364	-0.388025	-0.395288	-1.28865	0.456587	0.118703	-0.757581	0.348265
Cacnb3	1.5672	1.68642	-0.387629	-0.78933	-0.809352	-0.812563	-0.034535	0.008081	-0.412123	-0.016173
Calhm2	1.64399	1.58725	0.144737	-0.348576	-0.907093	-0.561772	-0.190949	-0.72605	-0.443037	-0.198502
Calm1	1.45714	1.26599	-1.02208	-0.769649	-0.629454	-0.350569	0.09998	-0.132673	0.015425	0.06589
Calr	1.17304	1.35434	-1.10074	-1.09168	0.158221	-0.140819	-0.195465	-0.084392	-0.054571	-0.017935
Camk2g	1.43978	1.69994	-0.638609	-0.917152	-0.475355	-0.436039	-0.136638	-0.357419	-0.037296	-0.141207
Camk2n1	0.918255	0.995212	-0.896689	-0.865083	1.19335	-0.399978	-0.593582	-0.21448	-0.683625	0.546622
Cap1	1.75838	1.5965	-0.221133	-0.285819	-0.51357	-0.44005	-0.378776	-0.358827	-0.469652	-0.687054
Capg	1.93015	1.60955	0.414257	0.004409	-0.078014	-1.11565	-1.09775	-1.14774	-0.183292	-0.335921
Capn1	1.58969	1.35632	0.215666	-0.263914	0.516042	-0.655681	-0.715105	-0.588637	-1.35943	-0.094953
Capns1	1.26152	1.23955	-0.325609	-0.449989	0.496903	-0.102161	-0.385504	-0.454552	-0.409596	-0.870562
Capza1	1.17204	1.0252	-1.0327	-0.280621	0.034119	-0.190328	-0.133328	0.000859	-0.742542	0.147303
Capza2	1.00929	0.97861	-1.18713	-0.352798	0.156945	0.277512	0.16023	-0.268033	-0.839809	0.065184
Casp12	2.20294	1.99169	-0.524328	-0.524328	-0.524328	-0.524328	-0.524328	-0.524328	-0.524328	-0.524328
Casp8	2.54726	2.19178	-0.28438	0.183513	-0.237302	-0.831024	-0.370447	-0.059301	-1.63123	-1.50887
Cast	2.26958	2.11427	-0.554386	-0.355989	-0.925518	-0.327242	-0.656278	-0.435348	-0.686384	-0.442703
Cbr3	0.136892	0.340967	0.50666	-0.013909	0.33268	-2.07498	0.166323	-0.618623	1.00657	0.217411
Ccbe1	2.16203	1.31232	-0.525633	-0.513583	-0.386053	-0.27114	-0.459926	-0.544581	-0.301897	-0.471534
Ccdc102a	2.09743	1.8786	-0.5124	-0.943574	-0.614648	-1.10394	-0.254399	0.107629	-0.563878	-0.090813
Ccdc107	1.45777	1.35774	-0.33795	-0.498936	-0.841056	-0.426629	-0.135541	0.068727	-0.306549	-0.337581
Ccdc6	1.39983	1.43242	-0.531039	-0.574447	-0.268802	-0.197143	-0.108248	-0.011123	-0.368024	-0.773425
Ccdc68	1.1909	1.54495	-0.818752	-0.550801	-0.813666	-0.510747	-0.476589	-0.51157	0.21548	0.730799
Ccdc85b	1.27664	0.907306	0.254143	-0.102788	-0.882552	-0.577182	0.020546	0.001826	-0.474293	-0.423647
Ccl17	1.80953	1.49669	-0.413277	-0.413277	-0.413277	-0.413277	-0.413277	-0.413277	-0.413277	-0.413277
Ccl20	1.49079	1.0442	0.417124	0.312658	-0.544128	-0.544128	-0.544128	-0.544128	-0.544128	-0.544128
Ccnd1	1.57315	1.60604	-0.338224	-0.714579	-0.16556	-0.216246	-0.462391	-0.478004	-0.425341	-0.378848
Ccnyl1	1.93663	1.94208	-0.929899	-0.584692	0.123259	-0.324164	-0.811528	-0.785549	-0.579825	0.013691
Cd14	1.49368	1.5422	-0.613079	-0.247139	-0.3959	-0.705864	-0.552437	-0.322579	-0.065846	-0.13304
Cd276	0.910493	1.11063	0.051646	-0.050103	-1.16174	-0.38466	-0.112077	0.157031	0.106146	-0.627371
Cd52	2.46241	2.19807	-0.444253	-0.397508	-0.390792	-0.386333	-0.760398	-0.760398	-0.760398	-0.760398
Cd63	2.19717	2.15948	-0.124575	-0.159544	-0.630265	-0.994825	-0.402379	-0.394767	-0.867959	-0.782335
Cd72	1.97341	1.66404	-0.238142	-0.778374	-0.29006	-0.584381	-0.875984	-0.201524	-0.15702	-0.511972
Cd80	1.14006	1.42772	-0.664925	-0.552705	-0.31532	0.283579	-1.33052	-1.02276	0.243927	0.790949
Cd81	1.37022	1.57908	-0.291291	-0.54045	-0.175881	-0.433684	-0.715859	-0.984536	0.045489	0.146913
Cd82	1.64441	1.54447	-0.466	-0.309909	-0.518667	-0.887156	0.550071	-0.887156	-0.075685	-0.594375
Cdc42bpa	2.10987	2.19249	-0.866949	-0.606303	0.166213	-1.08621	-0.453783	-0.506565	-0.741579	-0.207182
Cdc42ep2	1.49991	1.87012	-0.433798	-0.342255	-0.696975	-0.844308	-0.382456	-0.619199	-0.185154	0.13412
Cdc42ep5	0.961284	1.30868	-0.801159	-1.15254	-0.417079	-1.11903	-0.290175	-0.013762	0.867698	0.656086
Cdh10	2.08786	1.86386	-0.170853	0.221986	-0.787255	-1.3219	-0.443247	-0.410919	-0.214707	-0.824823
Cdh13	0.894918	1.28245	0.761503	0.440128	-0.527442	-0.989871	0.374236	-0.357088	-0.833615	-1.04522
Cdh3	0.942484	1.01588	-0.191392	-0.399716	-0.990088	0.451808	0.166724	0.396683	-0.29767	-1.09472
Cdipt	1.23006	1.30157	0.154914	-0.049813	-0.20127	-0.208996	-0.703004	-0.698184	-0.111907	-0.713371
Cdk18	1.81484	1.72119	-0.072303	-0.256807	-0.308193	0.366495	-0.934596	-1.42475	-0.657266	-0.248606
Cdk6	1.18291	1.42405	0.587306	0.473066	-0.227229	0.056661	-0.994165	-0.397816	-0.922448	-1.18233
Cdkl1	1.19337	0.96085	0.083519	0.27674	-0.610785	-0.602105	-0.055984	0.092713	-0.513407	-0.82491
Cdkn2a	1.61074	1.87465	-0.017456	-0.34492	-2.0307	0.071526	-0.098906	-0.299587	0.10155	-0.866907
Cdkn2c	2.0188	1.45876	-0.548352	-0.247625	-0.500952	-0.80844	-0.851473	-0.042559	-0.413265	-0.064894
Cdr2	1.78127	1.75202	-0.78456	-1.08481	-0.878398	-0.180419	0.03995	-0.305673	0.11381	-0.453197
Cdr2l	1.6661	1.68047	-0.37654	-0.483834	-0.954821	-0.448417	0.105648	0.078462	-0.278331	-0.988741
Cebpd	0.65149	0.988401	0.190411	0.163477	-0.306626	-1.20773	-0.138633	-0.123244	-0.188922	-0.028621
Celf2	1.9002	1.9286	-0.059173	-0.140653	-0.964248	-1.12993	-0.071949	-0.178441	-0.977236	-0.307169
Celf4	0.472561	0.66121	0.238534	0.216716	0.33541	-0.072037	-1.2269	-1.36008	0.143811	0.590778
Cenpb	1.60384	1.50724	-0.027717	-0.506382	-0.24594	-0.213454	-0.411932	-0.442626	-0.653564	-0.609473
Cep170	1.61201	1.66008	-1.25563	-0.900864	-0.822126	-0.323647	0.326433	0.211866	-0.558628	0.050505
Cep170b	1.33945	1.44431	0.68748	0.300188	-0.246086	-1.48081	-0.686616	-0.856541	-0.559304	0.057932
Cercam	1.10063	1.27875	0.079148	-0.148275	-0.961194	-0.964965	0.314537	-0.030266	-0.37031	-0.298049
Cerk	0.634858	0.597464	-0.886322	-1.07134	1.14267	-0.865286	0.279214	0.354867	-0.305092	0.118966
Cers2	1.35422	1.44954	-0.69944	-0.343985	-0.506516	-0.808331	0.191594	0.117843	-0.395815	-0.359108
Cers6	1.68691	1.89419	-0.285648	0.255467	0.256482	-0.335002	-0.963666	-0.809042	-0.994968	-0.704723
Cfap36	1.12871	0.745092	0.03099	0.413318	-0.638315	-0.212479	0.336881	-0.167269	-0.740933	-0.895996
Cflar	1.71538	1.76094	-0.268155	-0.054686	-0.361004	-0.55352	-0.440224	-0.420667	-0.670635	-0.707431
Cfp	0.632149	1.07183	-0.682126	-0.93708	0.299259	0.502275	-0.761793	-0.976861	0.284912	0.567439
Cgrrf1	1.35281	1.32852	-0.30231	-0.27782	-0.491243	-1.06981	-0.200571	0.451842	-0.323862	-0.467557
Chp1	1.63804	1.62073	-0.946453	-0.415069	-0.30544	-0.058012	0.050754	-0.094416	-0.774127	-0.716011
Chpf	1.82462	1.97223	-0.410596	-0.89625	-0.128954	-0.382177	-0.69286	-0.353994	-0.686564	-0.245454
Chpf2	2.11661	2.45921	-0.323835	-0.556063	-0.883389	-0.963133	-0.148244	-0.245418	-0.62982	-0.825921
Chrnb1	1.05774	0.991397	0.646219	0.754648	-0.706845	-0.976482	-0.636839	-0.25924	-0.749936	-0.120663
Chst11	1.14773	1.14201	-0.175174	-0.160281	-1.47088	-0.711192	0.284258	0.419043	0.023854	-0.499367
Chst12	2.89778	2.89518	-0.940505	-1.30989	-0.533191	-0.116395	-0.779843	-0.618763	-0.196088	-1.29828
Chsy1	1.26112	1.15432	-0.858476	-1.09389	-0.428432	-0.205898	0.544219	0.467202	-0.4908	-0.349365
Cib2	1.31127	1.24849	-0.026695	0.269922	-0.767649	-0.57516	0.272958	0.220446	-0.97679	-0.97679
Cish	0.814626	1.21552	-0.110253	-0.470943	0.026422	0.214105	-0.847894	-0.392461	-0.12758	-0.321544
Cited2	0.999437	0.721534	0.725953	0.760408	-0.355391	-1.10232	0.32241	0.48314	-1.93976	-0.615411
Ckap4	2.40308	2.55556	-0.636529	-1.00852	0.293115	-0.764675	-0.494882	-0.233586	-1.20859	-0.904977
Clcf1	2.19809	1.85891	-0.034411	-0.403558	-0.831537	-1.08613	-1.08613	-0.405357	-0.361918	0.152044
Clcn4-2	2.08675	2.1999	-1.26791	-1.43386	-0.588665	-0.557414	-0.099232	0.053521	-0.294698	-0.098399
Cldnd1	1.26154	1.36323	-0.868541	-0.701245	-0.263253	0.010961	-0.147694	-0.378258	0.074054	-0.35079
Clip3	1.03707	1.17298	-0.45419	-0.391859	-0.831131	-0.648727	0.075497	0.363214	-0.524828	0.201967
Clmp	0.843441	0.924058	-1.55523	-1.14341	0.506662	0.438105	-0.39082	-0.167726	0.258131	0.286792
Cln5	0.516292	0.548974	-1.00739	-0.427652	1.3165	-0.460903	-0.461704	-0.580014	-0.339332	0.895234
Clock	1.06462	1.161	-0.699433	-0.249516	-0.177723	0.154243	-0.217076	-0.148125	-0.851813	-0.036171
Clptm1l	1.78816	1.78383	-0.644265	-0.520369	-0.876527	-0.128539	-0.22407	-0.085751	-0.360633	-0.731836
Cltb	1.86129	1.89644	-0.149538	-0.38895	0.532614	1.01022	-0.975503	-1.51275	-1.13132	-1.14251
Cmc4	0.500439	0.065844	-0.0548	0.00301	-0.371604	0.666792	0.337226	0.00175	0.629484	-1.77814
Cmtm7	1.54038	1.6374	-0.042721	-0.247884	0.125357	-0.039653	-0.204841	-0.730288	-1.04119	-0.996564
Cnpy4	1.18353	0.917471	-0.120595	-0.061613	-0.669588	-0.854437	-0.081261	0.45246	-0.326726	-0.439237
Cntf	0.553653	0.557281	-0.050999	1.20113	-0.180707	-0.806923	-0.225072	-0.647478	-0.421969	0.021088
Col10a1	1.63478	0.538334	-0.574754	-0.447388	-0.05289	-0.434613	0.019855	-0.462129	0.257697	-0.478894
Col27a1	1.19771	1.40196	-0.499309	-0.735944	-0.146535	-0.201581	-0.204659	-0.139156	-0.379696	-0.292796
Col2a1	1.24411	0.308728	0.587817	0.210148	-1.08339	-1.19285	0.257427	0.132193	0.252523	-0.716694
Col4a6	1.03179	1.25169	0.297534	-0.035232	-0.864676	-0.846042	0.101755	0.574681	-0.646825	-0.864676
Col5a3	2.73245	1.90027	-0.754364	-0.80439	-0.250571	-0.655605	-0.753071	-0.911408	-0.603397	0.100088
Colgalt1	1.49985	1.52477	-0.144136	-0.496804	0.218173	-0.443963	-0.666714	-0.487715	-0.712223	-0.291239
Comt	1.76794	1.5852	-0.282326	-0.374165	-0.792454	-0.778402	-0.090083	-0.216014	-0.077516	-0.742176
Copb1	0.919032	1.02439	-1.23458	-0.462694	0.152937	-0.045877	-0.079611	-0.044373	-0.402759	0.17354
Coq10b	1.82621	1.73163	-0.493271	-0.128794	-0.24805	-0.158951	-0.446865	-0.809748	-0.710074	-0.562087
Coro6	1.17623	1.32578	0.084853	0.180605	-0.637362	-0.817382	-0.204973	-0.92306	0.071157	-0.25585
Cotl1	0.989914	0.815177	-1.18373	-1.29723	0.893198	0.057033	-0.223551	-0.266395	0.05361	0.161977
Cox20	1.19693	0.817138	-0.656172	-0.494896	0.152593	-0.02213	-0.877053	-0.0428	-0.224475	0.150866
Cpd	1.19409	1.31294	-0.223894	0.273769	-0.879162	-0.668562	0.248302	0.243641	-1.06928	-0.431835
Cpeb1	0.729901	1.03873	-0.161745	-0.103773	-0.596488	-0.983964	-0.684355	-0.805519	0.20969	1.35752
Cpeb2	1.55204	1.75846	-0.287345	0.041237	-0.806052	-0.747541	-0.305239	-0.275721	-0.653572	-0.276273
Cpne1	1.24328	1.24073	0.392465	0.410968	-0.28817	-0.995175	0.048999	0.31742	-1.60402	-0.766502
Cpne2	1.30654	1.43415	-0.326071	-0.346727	-0.914847	-1.10888	0.237641	-0.101838	-0.615838	0.435875
Cpt1a	0.693796	1.16058	0.43245	0.399607	1.71664	-0.588522	-1.63901	-1.53637	-0.970352	0.33118
Crabp2	1.27974	1.60738	-1.36605	-0.839818	-0.260164	-0.411222	-0.66551	-0.216469	0.654726	0.217385
Crat	1.32116	1.41258	-0.2979	-0.235499	-0.651319	-0.672787	-0.172083	0.04032	-0.627082	-0.117386
Creb3	1.78748	1.80243	0.111625	-0.042547	-0.365872	-1.43201	-0.420302	-0.164388	-0.757487	-0.518926
Crip1	0.922307	1.20179	-0.629723	-0.838119	-0.705298	-0.843687	-0.10932	-0.816658	0.95489	0.86382
Crip2	0.712633	1.41675	0.858114	0.465549	-0.491679	-0.871316	-0.843272	-0.698754	-0.193969	-0.354056
Crlf2	0.690928	0.935828	0.384326	-0.197396	-0.139863	0.172706	0.124797	-1.43272	-0.215158	-0.323449
Crtap	1.26333	1.51878	-0.459975	-0.399694	0.343779	-0.080004	-0.714187	-0.522517	-0.47748	-0.472037
Crtc3	1.82245	1.91691	-0.57858	-0.616603	-0.995471	-1.18243	0.060041	0.00916	-0.352024	-0.083456
Csf1r	2.58144	2.43525	-0.716773	-0.712527	-0.653012	-0.679007	-0.614217	-0.619506	-0.610263	-0.411378
Csk	1.7375	1.59896	-0.441915	-1.06238	-0.072952	-0.223003	-0.276883	0.028388	-0.853752	-0.433962
Cst3	1.62926	1.73494	-0.507457	-0.712095	-1.60294	-0.226457	-0.005826	-0.144733	0.492254	-0.656945
Cstb	1.41402	1.27713	-0.166756	-0.387282	-0.36796	-1.05655	-0.082491	-0.357579	-0.007126	-0.265406
Ctdspl	1.42276	1.25403	-0.61693	-0.869049	-0.147144	-1.18074	0.597614	0.268748	-0.339092	-0.390196
Ctif	1.78096	1.76534	-0.837608	-1.17709	-0.436013	-0.370581	-0.486198	0.140115	-0.042717	-0.336203
Ctnnd1	1.27766	1.45427	-0.231266	-0.047928	-0.510632	-0.374058	-0.087513	-0.013937	-0.669372	-0.797222
Ctsb	1.7906	1.92228	-0.535176	-0.583363	0.309908	-0.787307	-0.575336	-0.800155	-0.614603	-0.126845
Ctsc	1.26698	1.60454	-0.427366	0.008304	0.992858	-0.803032	-0.777616	-0.77984	-0.642269	-0.442558
Ctsd	1.22647	1.43818	-0.068184	-0.178219	0.152082	-0.673913	-0.866162	-0.827232	-0.117435	-0.085592
Ctsl	0.917474	1.08632	0.117745	0.121084	0.345246	-1.44402	-0.439792	-0.475509	-0.290791	0.062245
Ctss	2.81425	2.50899	-0.688718	-0.688718	-0.502217	-0.688718	-0.688718	-0.688718	-0.688718	-0.688718
Ctsz	1.18163	1.31083	-0.099641	-0.141075	-0.036971	-1.12279	-0.485073	-0.301772	-0.00311	-0.302017
Cttn	1.54725	1.51001	-0.247364	-0.559952	-0.441249	-0.716642	-0.168319	-0.205338	-0.343677	-0.374713
Cttnbp2nl	1.38472	1.45571	-0.029261	-0.005272	-0.97495	-0.720055	-0.034359	0.114711	-0.627673	-0.563573
Cul4a	1.14262	1.08247	-0.240142	-0.353911	-0.079722	-1.10307	-0.436542	-0.090724	-0.208924	0.287938
Cux1	1.95792	1.73888	-0.359398	-0.557721	-0.458332	-0.805882	-0.026285	-0.176185	-0.595363	-0.717636
Cx3cl1	1.53549	1.18019	-0.40716	-0.928928	-0.254439	-0.475756	0.37317	0.474469	-0.382646	-1.11439
Cx3cr1	1.91687	1.83644	-0.546226	-0.456728	-0.454018	-0.481343	-0.412662	-0.546226	-0.546226	-0.309886
Cyb5d2	0.994082	1.01953	0.247942	0.536274	-1.01816	-0.801608	0.141585	0.033957	-0.778949	-0.374644
Cyba	1.6112	1.55065	0.016518	-0.448883	0.308311	-1.73821	-0.082868	-0.354302	-1.10818	0.245771
Cyp20a1	1.22148	1.41723	-0.539271	-0.356685	-0.580736	-0.362069	0.319685	0.080731	-0.560052	-0.640309
Cyp2j6	0.975372	1.31467	0.143045	0.43008	-1.37061	-0.446617	0.715275	0.045484	-0.531574	-1.27512
Cyth3	1.62912	1.81704	-0.443563	-0.608543	-0.88997	-0.978489	0.01413	0.010277	-0.305469	-0.24453
D430036J16Rik	2.37064	2.22038	-0.323275	-0.274401	-0.771119	-0.771119	-0.771119	-0.46544	-0.443431	-0.771119
D830031N03Rik	1.77332	2.01011	-0.486494	-0.269938	-0.72617	-1.05869	-0.198216	-0.246667	-0.60932	-0.187936
Dad1	1.14915	1.09055	-0.904735	-1.07714	-0.517501	0.204424	-0.374699	-0.121997	0.713986	-0.162038
Dagla	1.68049	1.55606	-0.299164	-0.196041	-0.215592	-0.70266	-0.706113	-0.792784	-0.151426	-0.172764
Dap	2.52013	2.51936	-0.455539	-0.567467	-0.550717	-1.09817	-0.258533	-0.835001	-0.27062	-1.00344
Dbndd2	2.50357	2.33868	-0.195949	-0.577005	-0.658093	-0.955516	-0.456594	-0.42121	-0.557665	-1.02022
Dcaf5	1.04848	1.16778	0.188667	0.126222	-0.519249	-0.541706	-0.105698	0.012248	-0.438092	-0.938651
Dcaf6	1.37772	1.58419	-1.22468	-0.808428	-0.366831	-0.226217	-0.276442	-0.174277	-0.12558	0.240547
Dcbld2	1.30048	1.43164	-0.37408	-0.29088	-0.813512	-0.51719	-0.047507	0.01112	-0.626073	-0.073991
Dclk1	1.30431	1.43266	-0.355182	-0.268071	-0.790988	-0.790988	-0.098146	-0.155197	-0.437292	0.158892
Dcn	1.319	2.71736	-0.577753	-0.50017	-0.626388	-0.623643	-0.172714	-0.696778	-0.405174	-0.433743
Ddr1	1.37993	1.3018	0.905084	0.438397	-0.373237	-0.886564	-1.07743	-1.0786	-0.766331	0.156956
Decr1	1.13583	1.07237	-0.333939	-0.075416	-0.335136	-0.968158	0.027567	0.479858	-0.900723	-0.102251
Degs1	1.24389	1.37009	-0.926098	-0.819738	0.220081	-0.132885	-0.669577	-0.693854	-0.112038	0.520121
Dennd5a	1.59457	1.52418	-0.585265	-0.522275	-0.839932	-0.689877	-0.052754	0.26988	-0.441478	-0.257046
Disp1	1.40912	1.62891	-0.159864	-0.159265	-0.031687	-0.549242	-0.615141	-0.191393	-0.757628	-0.573803
Dmd	0.854175	1.69182	-0.387949	0.021211	0.227405	-0.075093	-1.25986	-1.33107	0.096015	0.163351
Dnaja4	1.71352	1.78253	-0.160047	-0.249653	-0.508115	-0.664974	-0.079823	-0.496998	-0.687774	-0.648665
Dnajb14	1.40111	1.56777	0.083284	0.002025	-0.023412	-0.881149	-0.661648	-0.394134	-1.33616	0.242317
Dnajb2	1.19013	1.14762	-0.581437	-0.966663	-0.069983	-0.012769	0.005809	-0.377501	0.16063	-0.495845
Dnajc1	1.36286	1.47243	-0.641674	-0.524411	-0.51838	-0.478186	0.033191	0.000727	-0.403282	-0.303274
Dnajc25	1.54919	1.42772	-0.779657	-0.541403	-0.131659	-0.337241	-0.209098	0.089382	-0.406129	-0.661098
Dnajc3	1.14163	1.22034	-0.926	-0.712925	-0.004972	-0.902372	0.312295	0.202893	-0.545161	0.214267
Dock5	1.32055	0.892348	-0.726575	-0.738106	0.016373	0.497897	-0.921543	-0.707374	0.51328	-0.146851
Dpp8	1.59229	1.59318	-0.702989	-0.273763	-0.28969	-0.184882	-0.245012	-0.139787	-0.903759	-0.445594
Dpt	1.48862	1.70572	-0.399292	-0.399292	-0.399292	-0.399292	-0.399292	-0.399292	-0.399292	-0.399292
Dstn	1.62688	1.57415	-0.041658	0.404564	-1.13021	-0.89087	0.019167	-0.143882	-0.633631	-0.784497
Dtx4	0.915957	0.706626	0.684833	0.743783	-0.963379	-1.12795	-0.178416	-0.163963	-0.74252	0.12503
Dusp3	1.41093	1.46037	0.28573	0.206023	-0.743029	-1.20304	-0.293455	-0.373183	-0.311864	-0.438479
Dusp4	1.16975	1.08617	0.841981	0.678722	-0.432156	-1.70257	-0.238276	0.107495	-1.16679	-0.344328
Dusp5	1.43908	1.2888	0.140655	-0.198503	0.560858	-1.68093	-0.635863	-0.196055	0.11242	-0.830465
Dusp7	1.44995	1.35638	-0.372797	-0.518453	-0.168731	-0.606048	-0.385837	-0.551072	-0.150009	-0.053382
Dvl1	1.31294	1.42386	0.193242	-0.327466	-0.409125	-0.637339	-0.614193	-0.556121	-0.20486	-0.180938
Dync1li2	1.33078	1.45031	-0.572301	-0.400085	-0.119805	-0.752224	-0.068139	-0.116251	-0.609943	-0.142336
Dzip1l	1.88269	1.86619	-0.849916	-0.953525	-0.934874	-0.368099	-0.320472	-0.055422	0.057039	-0.323614
E030011O05Rik	1.85356	2.07086	-0.624216	-0.180061	0.352278	-0.583893	-1.63213	-1.63213	-0.892281	1.26801
E2f6	1.07909	1.04623	-0.311578	-0.195289	-0.980289	-0.122594	0.204668	0.59532	-0.375974	-0.939588
Ebf1	1.20667	1.12002	0.342412	0.37593	-0.15691	-1.41734	-1.29348	-0.526144	-0.483499	0.832347
Ebf3	1.34508	1.48445	-0.355789	-0.341378	-0.551142	-0.608389	-0.064258	0.28347	-0.728741	-0.463304
Eda2r	0.564899	0.825013	-0.189677	0.431816	-1.39115	0.138092	0.048455	-0.520893	0.319549	-0.226102
Edem1	1.20046	1.32005	-0.926357	-0.700199	-0.550195	-0.439295	0.529109	0.31434	-0.527829	-0.220083
Edn1	1.44952	1.69964	1.31585	0.887313	-0.571751	-0.486592	-0.949048	-1.12204	-1.08594	-1.13694
Eef2k	1.2398	1.39581	-0.874041	-0.930406	0.579137	0.001698	-0.483663	-0.005604	-0.384282	-0.53845
Efnb2	0.939944	0.919345	0.173476	0.206031	0.093733	-2.13922	0.117692	0.011411	-0.568229	0.245813
Egr2	2.001	1.43117	-0.227607	-0.400739	-0.096251	-0.860772	-0.078425	-0.822856	-0.388273	-0.557243
Eif3j1	3.53292	-0.394577	-0.388487	-0.389703	-0.392138	-0.392138	-0.395798	-0.394577	-0.389703	-0.395798
Eif4g3	1.13575	1.31342	0.383913	0.188035	0.041049	-0.852643	-0.266559	0.02362	-1.15149	-0.815097
Elf4	2.0155	2.05196	-0.304565	-0.150308	-0.939164	-0.17789	-0.530804	-0.163588	-1.05814	-0.743002
Elk4	1.40841	1.25811	-0.704239	-0.707694	-0.402569	-0.552729	0.070634	-0.33097	0.101848	-0.140802
Eln	2.28463	2.87499	-0.027799	-0.351881	-0.092572	-1.16174	-0.892869	-1.01677	-0.88505	-0.730931
Emc7	1.2598	1.16938	-0.233178	0.202785	-0.512518	-0.669801	0.082751	-0.014288	-0.374533	-0.910405
Emcn	0.893406	2.35233	-0.623113	-0.623113	-0.623113	-0.623113	0.275289	0.217652	-0.623113	-0.623113
Endod1	1.65129	1.83787	-0.230006	0.042929	-0.593064	-1.19097	0.043737	-0.109164	-0.925872	-0.52675
Eno2	0.305479	0.36737	0.166461	0.11557	0.052834	-1.03048	-0.447497	-0.053588	-1.04584	1.56969
Eno3	1.68935	1.99212	-0.428705	-0.523519	0.259873	-1.1404	-0.193531	-0.454637	-0.956857	-0.243688
Eogt	1.98279	1.92129	-0.846268	-0.580547	-0.701567	-0.641679	0.023276	-0.275036	-0.471922	-0.41034
Epb4.1l1	1.92082	1.63761	-0.596363	-0.842546	1.19633	-0.971508	-0.585808	-0.771233	-1.06038	0.073075
Epha3	2.3353	2.31438	-0.576535	-0.582956	-0.747742	-0.716347	-0.299898	-0.230718	-0.747742	-0.747742
Epha7	0.374167	0.688291	0.063229	0.136755	-0.670292	-1.13367	0.369643	0.592384	-1.33709	0.91658
Ephb2	0.984117	0.798846	-0.832803	-1.20736	0.837551	0.189221	-0.501945	-0.193945	-0.103374	0.029694
Ephx1	2.53562	2.83172	-0.608373	-0.580727	-0.425496	-0.501089	-0.907214	-1.39966	-0.148878	-0.795903
Epm2aip1	0.858813	0.903847	-0.411653	0.011942	-0.301992	-0.486568	0.504064	0.303799	-1.2671	-0.11515
Eps8	1.01074	1.16307	-0.21881	-0.192163	-0.503483	0.310587	-0.973354	-1.05722	0.663437	-0.202802
Erap1	0.842237	0.747578	-0.504748	-0.319164	-1.28823	-1.20587	0.625426	0.398235	0.6765	0.028037
Erbb2	1.29328	1.20717	-0.102677	-0.327234	-0.172054	-0.185065	0.130078	-0.297223	-0.948523	-0.597758
Ereg	2.66759	2.8484	-0.345957	-0.051509	-0.86298	-0.803625	-0.86298	-0.86298	-0.86298	-0.86298
Ergic1	1.55932	1.74139	-0.407983	-0.497077	0.107781	-0.543423	-0.653527	-0.627159	-0.493937	-0.185382
Erp27	1.72632	0.538516	-0.302249	-0.302249	-0.302249	-0.149092	-0.302249	-0.302249	-0.302249	-0.302249
Esd	2.16913	1.93051	-0.840314	-0.423038	-0.211792	-0.083874	-0.911178	-0.953442	-0.210157	-0.465851
Esm1	1.51015	1.89535	-0.492015	-0.434045	-0.492015	-0.492015	-0.249565	-0.261812	-0.492015	-0.492015
Esyt1	2.03658	1.94351	0.23597	-0.095083	-0.298682	-0.152892	-0.432214	-0.441388	-1.27191	-1.52389
Esyt2	2.27929	2.53172	-1.05043	-0.854365	-0.611717	-0.714086	-0.360342	-0.368851	-0.584238	-0.266984
Etv6	1.23602	1.19845	-0.645553	-0.814004	-0.208473	0.109275	-0.028289	0.073039	-0.536722	-0.383739
Eva1a	1.79426	1.73269	-0.497566	-0.431957	-0.606392	0.131168	-0.616342	-0.63949	-0.211575	-0.654789
Ext2	1.72401	1.79276	-0.1034	-0.386763	-0.24479	-0.467045	-0.458716	-0.340686	-0.985429	-0.529941
Fabp7	1.80326	0.973691	-1.01108	-0.490029	-1.01108	-0.805688	-0.285121	0.496841	0.217277	0.111924
Fam107b	0.986838	0.929859	0.128165	0.439403	1.31494	-1.25344	-0.17036	0.0763	-1.83797	-0.613735
Fam111a	1.19434	0.871146	-0.646135	0.056359	0.200942	-0.043342	-0.806821	-1.10512	-0.532367	0.811002
Fam120a	1.7336	1.66884	-0.114507	-0.138973	-0.626671	-0.463392	-0.484031	-0.323375	-0.767461	-0.484031
Fam126a	1.09289	0.966013	-0.264313	-0.121756	-0.352494	-1.0189	0.542303	0.445239	-0.980664	-0.308322
Fam129a	0.714776	0.730948	0.4376	0.277665	1.7388	-0.02911	-1.3414	-1.04768	-1.0574	-0.424202
Fam131a	0.860579	1.12793	0.343074	-0.061926	-0.677798	-0.758869	-0.980798	-0.026358	-0.151534	0.325702
Fam132a	2.42753	1.89159	-1.06739	-0.965789	0.175976	-0.567094	-0.695949	-0.602216	-0.522147	-0.074511
Fam172a	1.31995	1.24285	-0.566874	-0.139434	-1.27147	-0.206753	0.359999	0.521353	-0.164073	-1.09554
Fam174b	1.22416	1.36137	-0.303166	-0.270985	-0.894924	-0.495036	-0.311324	0.247032	0.121837	-0.678968
Fam20a	2.29404	2.20878	-0.569467	-0.597611	-0.508398	-0.640188	-0.490696	-0.500785	-0.689819	-0.505856
Fam20b	1.15656	1.1038	-0.957584	-0.796194	-0.149062	-0.094902	-0.002645	-0.049554	-0.181837	-0.028575
Fam20c	1.92863	1.83821	-0.809421	-0.903847	0.060792	0.180677	-0.591041	-0.019833	-0.694663	-0.989509
Fam212b	0.833834	0.907218	0.389785	0.060186	-1.16707	-1.11923	0.358854	0.199042	-0.453236	-0.009382
Fam219a	1.83358	1.965	-0.663243	-0.858878	-0.175578	-0.681277	-1.16549	-0.471252	0.245041	-0.027895
Fam219aos	0.833172	1.75484	-0.269537	-0.561862	-0.197362	-0.551964	0.520772	-0.778472	0.028883	-0.778472
Fam3c	1.88379	1.84844	-1.3051	-0.858499	-0.382412	0.307055	-0.316412	-0.603736	-0.352829	-0.220299
Fam46a	1.47147	1.29891	0.363883	0.495567	-0.823337	-1.17742	-0.027039	-0.299257	-1.13044	-0.172345
Fam46b	1.62442	1.81362	0.44228	-0.011762	0.324148	-0.727203	-1.65787	-1.11244	-0.466917	-0.228283
Fam63b	1.16761	1.35042	-0.776807	-0.484119	0.348449	-0.605047	-0.300947	-0.330229	-0.79677	0.42744
Fam65a	1.27441	1.49106	-0.159006	-0.358176	-0.466544	-0.931361	-0.087755	-0.24077	-0.730609	0.208757
Fam65b	1.57399	1.34131	-0.271567	-0.347929	-0.555537	-0.375038	-0.597066	-0.267498	-0.157031	-0.343639
Fam84b	2.07875	1.90365	0.65417	0.86796	0.13008	-1.56887	-0.346661	-0.33838	-1.56371	-1.817
Fam8a1	1.14154	1.29398	-0.00658	-0.072759	-1.06082	-0.608016	0.412442	-0.282289	-0.458323	-0.359168
Fam92a	1.14701	0.933113	-0.928522	-0.842194	-0.221583	-0.130615	0.239914	-0.016282	-0.347764	0.166926
Fap	1.26385	1.84252	-0.388296	-0.388296	-0.388296	-0.388296	-0.388296	-0.388296	-0.388296	-0.388296
Farp2	1.64792	1.75789	-0.337021	-0.659998	-0.495831	-0.72672	0.040384	-0.236927	-0.273151	-0.716552
Fat1	1.26752	1.71272	0.345169	0.305781	-0.354091	-1.00464	-1.01343	-0.815304	-0.595623	0.151912
Fblim1	0.873946	0.728378	0.348309	0.100486	0.262784	1.28267	-0.661894	-0.915143	-0.820207	-1.19933
Fbxl8	1.55198	1.12054	-0.17997	-0.00018	-0.7622	-0.750547	0.092024	-0.402623	-0.558482	-0.110549
Fbxo11	0.702264	0.773588	-0.314121	0.337317	0.63844	-0.234889	0.312511	-0.227239	-1.85335	-0.134519
Fbxo17	1.81498	1.69738	-0.870378	-0.593031	0.223665	-0.778884	-0.125011	-0.535327	-0.363368	-0.470026
Fbxo32	1.59068	1.04969	0.173181	0.541779	-0.890055	-1.05375	-0.512976	-0.585667	-0.384619	0.071736
Fcer1g	2.72368	2.78494	-0.486755	-0.436091	-0.427642	-0.630856	-0.881818	-0.881818	-0.881818	-0.881818
Fcgr3	1.96187	1.72409	-0.376221	-0.536147	0.455314	-0.781807	-0.882111	-0.882111	-0.882111	0.199228
Fcgrt	1.92111	1.96619	-0.861821	-0.938939	-0.009658	0.091347	-1.20438	-0.688361	0.056252	-0.331744
Fcrls	2.00644	2.03405	-0.528373	-0.528373	-0.528373	-0.341873	-0.528373	-0.528373	-0.528373	-0.528373
Fer	1.27229	1.36848	-1.22637	-0.618593	-0.182085	-0.192281	0.002904	-0.013538	-0.291042	-0.119766
Fes	1.2122	1.3706	0.060232	-0.192534	-0.625132	-0.654676	-0.686109	-0.047499	-0.369019	-0.068057
Fez1	2.90801	2.81217	-0.728088	-1.12192	-0.247379	-0.640296	-1.37843	-1.59676	-0.939428	0.932124
Fgf13	0.694862	1.06309	-0.147901	0.063642	-0.597693	0.315373	0.0488	-0.067673	-0.242864	-1.12964
Fgfr1	1.61157	1.80811	-0.493439	-0.756182	-0.983967	-0.748253	-0.11207	0.057889	-0.188519	-0.195142
Fhdc1	2.40727	2.15413	-0.62287	-0.68906	-0.621792	-0.696984	-0.666657	-0.294486	-0.657793	-0.311764
Figf	1.50561	2.41303	-0.980234	-0.745711	-0.564905	-0.401907	-0.790074	-0.623908	0.405895	-0.217795
Fkbp9	1.76288	2.0152	-0.281823	-0.260409	-0.465985	-1.05133	-0.503156	-0.488518	-0.351756	-0.375101
Flnb	1.74245	2.1368	0.243145	-0.029222	-0.813635	-0.748009	-0.320732	-0.285249	-0.95528	-0.970276
Flot1	1.82793	2.07292	-0.142456	-0.473842	-0.734529	-1.0633	0.128443	-0.176068	-1.08636	-0.352742
Flot2	1.05371	0.961168	0.511087	0.233005	-0.571173	-1.21563	0.183639	0.554548	-1.14169	-0.568655
Flt4	1.06067	1.16448	0.215255	-0.1717	-0.669109	-0.507844	0.245261	0.616837	-0.797458	-1.15638
Fmn1	2.3182	2.21346	-0.150116	0.074354	-1.00521	-0.931614	-0.559052	-0.67348	-0.371138	-0.915397
Fmod	1.45755	1.77839	-0.435429	-0.435429	-0.394186	-0.391384	-0.435429	-0.435429	-0.435429	-0.273218
Fosb	0.173863	1.30079	0.208857	-0.304378	-0.071628	-0.259907	-0.348536	-0.741609	-0.334805	0.377349
Fosl1	1.63391	1.14297	1.384	1.00777	-0.862895	-0.856382	-0.705939	-1.00694	-1.00694	-0.729552
Foxd1	1.59175	0.529653	-0.010474	0.086823	-0.405056	-0.477652	-0.513489	0.068551	-0.508493	-0.361611
Foxg1	2.26167	2.4173	-0.187605	0.201076	-0.951768	-0.869954	-0.520633	-0.680984	-0.861413	-0.807687
Foxj2	1.36342	1.60673	-0.162145	-0.300324	-0.857666	-0.593416	0.12905	0.046182	-0.791713	-0.440123
Foxp1	0.957704	0.827404	0.154704	0.00863	0.311852	-0.901313	-1.14889	-0.806205	0.136407	0.45971
Foxp4	0.871819	0.89629	0.229361	-0.323318	0.282563	-0.751719	-0.010935	0.105936	-1.29112	-0.00888
Frk	1.48185	1.70006	-0.191564	0.262681	-0.984164	-0.758839	-0.00278	-0.048606	-0.498933	-0.959711
Frmd6	2.30007	2.22594	-0.731678	-0.797688	-0.923787	0.180638	-0.011202	-0.008924	-0.882969	-1.3504
Fyn	1.80054	1.79798	0.499393	0.388326	-0.826894	-0.859247	-0.594965	-0.105017	-1.13839	-0.961724
Fzd8	0.972011	1.32974	0.229536	-0.107707	-0.73052	-1.07813	-0.20899	0.432805	-0.549865	-0.288883
Gaa	0.85478	1.16913	0.624741	0.16148	0.858971	-0.189302	-0.953843	-0.905955	-0.781702	-0.838299
Gabarap	1.35995	1.27523	-0.10385	0.117293	-0.193273	-1.07541	0.205463	0.287322	-1.44097	-0.431756
Gabarapl1	1.5487	1.64064	0.157702	-0.033221	-1.94955	-0.370581	-0.088794	-0.456018	0.054257	-0.503131
Gabra4	1.42439	1.37483	-0.289341	-0.24325	-0.679192	-0.438184	-0.251278	-0.205502	-0.319968	-0.372505
Gabrb1	2.27388	2.72539	-0.709433	-0.709433	-0.516608	-0.709433	-0.709433	-0.226069	-0.709433	-0.709433
Gadd45b	1.70154	1.73789	0.45169	0.196375	-0.29117	0.027187	-1.13182	-1.03978	-0.233287	-1.41861
Galnt10	1.29951	1.14085	-0.333464	-0.588767	-0.172078	-0.830512	0.224515	-0.01974	-0.506921	-0.213391
Galnt2	1.84064	1.94596	-0.682186	-1.15249	0.063886	-0.513298	-0.653207	-0.713621	-0.080346	-0.055341
Galnt4	1.37745	1.32491	-0.298167	-0.02346	-0.481701	-0.599635	0.402495	0.370581	-1.10783	-0.964642
Gas2l1	1.26083	1.2512	0.419618	0.013365	-0.625832	-0.614153	-0.275329	-0.225487	-0.264892	-0.939316
Gatsl2	1.38606	1.37946	-0.287238	-0.418082	-0.664068	-0.65116	-0.553745	-0.905697	0.367321	0.347148
Gcnt4	2.87857	2.66144	-0.745533	-0.716822	-0.749162	-0.622824	-0.495445	-0.661058	-0.637324	-0.911838
Gdf11	1.8481	1.95617	-0.953198	-0.678546	-0.468083	-0.745775	0.220691	0.089185	-0.585776	-0.682771
Gdf15	0.742451	1.51052	1.09647	0.814569	1.04429	-0.749244	-2.02901	-0.31268	-1.15875	-0.958623
Gdf6	1.10632	1.85101	0.046031	-0.094554	-0.557774	-0.712449	-0.147803	-0.270914	-0.602722	-0.617142
Gfod1	1.45013	1.07795	-0.550587	-0.495326	0.059302	0.129811	-0.803536	-0.462169	-0.02077	-0.384805
Gfpt1	1.16802	1.35515	-0.976539	-0.61055	-0.267268	-0.16385	-0.011335	-0.049304	-0.148172	-0.296154
Gfra1	1.90118	1.29527	-0.005442	0.106362	-0.996527	-1.35952	-0.342477	-0.289494	0.099911	-0.409262
Ggcx	1.23219	1.55885	-0.070765	-0.285823	-0.502062	-0.504556	-0.278069	-0.227755	-0.65642	-0.265589
Ggh	0.811134	1.33332	-0.832075	-0.200149	0.202202	0.226751	-0.860778	-0.610161	-0.081301	0.011053
Ggta1	1.80726	2.09062	-0.640447	-0.266052	-1.02108	-0.709006	0.003836	0.004255	-0.641102	-0.628285
Ginm1	1.13392	1.31521	-0.103298	0.430172	-0.828421	-1.38636	0.373688	-0.012121	-0.664463	-0.258325
Gjb2	2.36104	1.97111	0.829482	0.944918	-1.08037	-1.25865	-0.523976	-1.0613	-1.59437	-0.587888
Glipr2	2.31692	2.23711	-0.207975	-0.348059	-1.20802	-1.65471	-0.359461	-0.319684	-0.401508	-0.054615
Glis3	1.13121	0.686884	0.489509	0.331005	-1.17333	-0.154253	-0.169734	-0.133867	-0.211437	-0.795988
Gls	1.36654	1.45757	-1.10052	-0.675596	-0.052398	-0.305941	-0.195778	-0.334402	-0.500386	0.34091
Glt8d1	1.13891	1.28952	-0.787747	-0.124274	-0.115946	-0.21776	-0.093012	-0.073921	-0.761177	-0.254595
Glt8d2	1.12228	1.61994	-0.443312	-0.068916	-0.763905	-0.456193	0.289802	0.005002	-0.428428	-0.876271
Gm10012	0.234208	0.788663	-0.963658	-0.963658	0.099845	0.417072	-0.963658	1.47197	0.842873	-0.963658
Gm10532	1.26575	1.09616	-0.459843	-0.764185	-0.487324	-0.81064	0.241853	0.492561	-0.64056	0.066226
Gm12603	2.19097	1.43997	-0.480322	-0.268687	-0.480322	-0.480322	-0.480322	-0.480322	-0.480322	-0.480322
Gm13139	1.08	1.4884	-0.563747	-0.355438	0.760878	-0.123506	-0.988719	-0.176195	-1.24452	0.122849
Gm15417	1.17291	1.23354	0.230326	-0.618636	-1.02405	-0.357857	-0.322823	0.013196	-0.602313	0.275711
Gm15910	1.60132	2.06833	-0.708517	-0.444536	-0.759386	-0.136486	-0.249292	-0.184658	-0.133433	-1.05334
Gm16617	1.24701	1.4358	-0.842483	-0.441945	-0.116524	-0.618443	1.11729	-0.09574	-0.842483	-0.842483
Gm20319	0.874243	1.51399	0.177419	-0.428633	-0.419009	-0.410401	-1.00781	0.61418	0.093837	-1.00781
Gm20554	1.38445	1.56602	-0.335925	-0.379427	-0.378089	-0.440944	-0.487784	-0.307636	-0.387479	-0.23319
Gm53	1.92261	2.08848	0.584115	-0.047677	-0.44283	-0.747128	-1.12034	-1.16568	-1.10229	0.030723
Gm6634	1.64234	1.53363	-0.414593	-0.346954	-0.414593	-0.341458	-0.414593	-0.414593	-0.414593	-0.414593
Gm7120	1.55498	2.13291	-1.32693	-1.44712	0.449363	0.222106	-1.18349	-0.804668	0.441735	-0.038883
Gm9767	1.59714	1.70107	0.002018	-0.239989	-0.876903	-0.876903	0.174121	-0.132742	-0.876903	-0.470911
Gmip	1.35743	1.55846	0.008304	-0.040892	-0.299643	-1.04806	-0.501933	-0.08985	-0.906728	-0.037084
Gna11	1.47959	1.42882	0.307105	0.004006	-0.862069	-0.100256	-0.203216	-0.056702	-0.474446	-1.52284
Gna12	1.25735	1.24235	-0.183133	-0.768888	-0.453814	-0.53143	0.042417	0.32695	-0.556421	-0.375376
Gnai2	1.56215	1.52881	-0.448737	-0.795325	-0.457926	-0.429168	-0.25808	-0.216158	-0.232173	-0.253387
Gnaq	1.1397	1.30589	-0.536608	-0.191878	-0.780959	-1.052	0.49481	0.317218	-0.605987	-0.090194
Gnb2	1.39414	1.15789	0.120848	-0.407249	-0.090154	-0.418694	-0.326533	-0.278405	-0.514201	-0.637641
Gnb5	1.0714	1.4223	-0.702915	-0.429799	-0.856943	-0.502954	0.081186	0.238233	-0.017276	-0.303236
Gng8	1.36181	2.24122	-0.446848	-0.696482	-0.267453	-0.951321	-0.110078	0.161573	-1.11224	-0.18018
Gnpda2	1.24439	0.969097	-0.531529	-0.198443	-0.667298	0.144978	0.24067	-0.20141	-0.824162	-0.176298
Gns	1.62466	2.02	-0.292471	-0.321964	0.014676	-0.681587	-0.822351	-0.314495	-0.558072	-0.668398
Golga2	1.31737	1.40748	0.100079	-0.171994	-0.52348	-0.296742	-0.283714	-0.031031	-0.715483	-0.802482
Gp1bb	1.86256	1.52342	-0.34969	-0.433755	-0.433755	-0.433755	-0.433755	-0.433755	-0.433755	-0.433755
Gpc1	1.23106	1.19607	-0.507737	-0.99683	-0.356183	-0.509465	-0.06711	0.108469	-0.220273	0.122
Gpnmb	1.8673	2.1748	-0.638818	-0.760679	0.249799	-0.746409	-0.790626	-0.907487	-0.601524	0.153649
Gpr137b-ps	0.976545	1.20269	-0.789962	-0.356251	0.118481	0.120483	-0.637433	-1.05495	0.47445	-0.054049
Gpr180	0.813722	0.930588	-0.580123	-1.10448	0.042201	0.262439	-0.030011	-0.599128	0.498859	-0.23407
Gpx7	0.988734	1.29817	0.008588	-0.143358	-0.759759	-1.05883	-0.177043	-0.337077	0.120274	0.060301
Gramd1a	0.903333	1.11434	-0.927829	-1.41953	-0.256259	-0.048299	0.270705	0.37636	-0.199835	0.187011
Grb10	2.03557	2.39447	0.335915	0.350516	0.242032	-1.10529	-2.00621	-1.7727	-0.799562	0.325275
Gsdmd	1.19888	0.925983	-0.241233	-0.276163	-0.258935	-0.123051	-0.25825	-0.629453	0.729027	-1.0668
Gskip	1.41765	1.38246	-0.482758	-0.107417	-0.811688	-0.7239	0.08271	0.052077	-0.502004	-0.307125
Gss	1.04975	0.83075	0.086462	-0.060799	-0.881185	-0.527985	0.460274	0.058373	0.048576	-1.06421
Gstm2	0.901243	0.967849	-0.410465	-0.661514	-1.00782	0.13028	-0.595416	0.041231	1.129	-0.49438
Gstm5	0.992771	0.97963	-0.610623	-0.524018	-1.70533	0.057158	0.2224	0.271131	0.865845	-0.548962
Gsto1	2.29372	2.35777	-0.670949	-0.811369	0.964382	0.44612	-1.7142	-2.13819	-0.079144	-0.648141
Gusb	1.4458	1.3854	-0.110112	-0.229189	-0.110985	-1.19393	-0.396681	-0.174036	-0.209738	-0.406529
Gxylt2	1.85553	3.01016	-0.28927	-0.365995	-0.746428	-0.612156	-0.879991	-0.879991	-0.879991	-0.211872
Gyg	1.83426	1.97046	-0.716012	-0.282344	-0.710437	-0.956404	0.124139	-0.292422	-0.78695	-0.184286
H13	1.97516	2.26334	-0.529547	-0.566605	-0.392957	-1.07225	-0.740127	-0.214093	-0.741368	0.018449
H2-D1	1.41635	1.63591	0.777869	0.479221	-1.33509	-1.54106	-0.316459	0.196655	-0.596618	-0.716782
H2-T22	2.32224	2.13255	-1.41564	-0.861934	-1.65687	-0.064234	-0.234099	-0.471004	-0.385444	0.634439
H2-T23	1.15931	1.57709	-0.800833	-1.03028	-0.562994	0.551588	-0.883916	-0.623306	0.376928	0.236412
H2-T24	1.08102	1.24063	-0.684745	-0.521032	0.321717	-0.160836	-0.609997	-0.997238	0.168005	0.162477
H6pd	1.6903	1.83245	-0.644108	-1.06637	0.258109	-0.396547	-0.510841	-0.811378	0.022883	-0.374492
Habp4	1.54784	1.45148	-0.225599	-0.246022	-0.714603	-0.957584	0.055191	0.260793	-0.106561	-1.06493
Hacd4	1.87842	2.42667	-0.308285	-0.062546	-0.509346	-0.553663	-1.07468	-0.167789	-1.31835	-0.310435
Hbegf	2.41437	2.0808	0.565748	0.541063	0.860689	-0.899834	-0.830052	-1.02578	-1.79562	-1.91139
Hcfc1r1	1.27979	1.59715	0.346235	-0.022037	-0.317607	-0.741825	-0.785514	-0.489474	-0.694913	-0.171801
Hcfc2	1.40943	1.49475	-0.503708	0.012673	-0.33841	-0.999488	0.074309	0.127715	-0.323725	-0.953549
Hcls1	1.79693	1.75233	-0.428435	-0.415076	-0.532771	-0.532771	-0.532771	-0.532771	-0.274554	-0.300111
Hdlbp	1.1901	1.22128	-0.959189	-0.982702	-0.187481	-0.121226	-0.161806	-0.159597	0.141119	0.019501
Heatr5a	1.39215	1.38738	-0.723655	-0.846119	-0.003514	-0.004993	-0.670255	-0.48516	0.011002	-0.056832
Hebp2	1.08013	0.956138	0.265012	0.440032	-1.00098	-0.540787	0.361742	-0.593809	-0.037726	-0.929748
Helz2	1.14152	1.7736	-0.324077	-0.426655	-0.373184	-0.776977	-0.41615	-0.445226	-0.151518	-0.001331
Herpud2	0.995763	1.22003	0.010012	0.298835	-0.29623	-0.414364	-0.202886	-0.293192	-0.937004	-0.380967
Hes1	0.836383	0.84193	0.12399	-0.179603	0.384649	-0.286659	0.326667	0.085085	-1.25086	-0.88158
Hexa	1.05386	1.29912	-0.027314	-0.066629	1.00214	-0.741737	-1.03601	-1.01497	-0.630511	0.162047
Hgf	1.73933	1.78166	-0.459421	-0.452949	-0.612578	-0.524436	-0.253057	0.0066	-0.612578	-0.612578
Hhat	1.55602	1.62403	-0.426452	-0.527631	-0.558005	-0.652321	-0.144739	-0.115486	-0.20447	-0.550938
Hipk2	1.93505	2.01789	-0.883991	-1.06812	-0.666022	0.785886	-0.49009	-0.524565	-0.243094	-0.862942
Hk1	1.81918	1.81493	-1.35835	-1.53371	-0.701902	-0.143658	-0.021961	0.326843	0.125552	-0.326925
Hmg20b	1.21012	1.1478	-0.176561	-0.782244	-0.998846	-0.396757	0.235654	0.378952	0.025594	-0.643708
Hmga2-ps1	1.84488	1.49535	-0.080824	-0.103281	-0.626335	-0.549211	-0.565908	-0.600713	-0.550002	-0.263951
Hmgn3	1.21541	1.08935	-0.15843	-0.418709	-2.12886	0.414609	0.167514	-0.100847	0.625507	-0.705542
Hoxa3	1.31624	1.47171	-0.200889	-0.054922	-0.630389	-0.674318	-0.524826	-0.082403	-0.521061	-0.099146
Hoxb5	1.66741	1.80217	-0.698775	-0.755359	-0.755359	-0.686344	0.263987	-0.281312	-0.049602	-0.506824
Hoxb5os	1.99254	1.63081	-0.452919	-0.452919	-0.452919	-0.452919	-0.452919	-0.452919	-0.452919	-0.452919
Hoxc4	1.20086	1.59925	-0.490128	-0.466569	-0.63465	-0.568478	0.135916	0.379787	-0.696772	-0.459208
Hpcal1	1.01701	1.31538	-0.277698	-0.504835	-0.675827	-1.39983	0.215483	-0.023518	-0.349807	0.683644
Hs2st1	2.06296	2.05589	-1.17286	-0.915413	-0.510697	-0.426251	-0.056759	-0.120188	-0.767334	-0.149342
Hsd17b7	1.10742	1.2922	-1.3162	-1.35287	-0.806071	0.025481	0.717445	0.599672	0.059877	-0.32695
Hsp90b1	1.27033	1.32746	-1.34822	-0.822259	-0.638985	-0.119204	0.544433	0.420872	-0.451958	-0.182478
Hspa12b	1.30679	1.61751	-0.380161	-0.539411	-0.319492	-0.738165	-0.400965	0.346648	-0.687448	-0.20531
Hspa2	1.10251	1.32987	-0.010331	-0.340698	-1.24874	-0.872082	0.143509	0.437354	-0.209902	-0.331482
Hspa4l	1.98196	1.85525	-0.669034	-0.173481	-0.700355	-0.106944	-0.69235	-0.657299	-0.305979	-0.531768
Hspb1	0.954305	0.788355	0.531031	0.209955	1.20792	0.523963	-1.63726	-1.61845	-0.253685	-0.706135
Hspb11	1.51426	1.44444	-1.13573	-0.902813	-0.295493	0.087398	0.460196	-0.218454	-1.43364	0.479838
Hspb6	1.27738	1.30168	0.994798	0.964117	-0.909738	-0.948128	-0.449364	-0.292954	-0.833923	-1.10387
Hspb8	0.863697	0.8884	1.09613	0.885053	0.164463	0.203373	-1.65398	-2.16685	0.402386	-0.682678
Hspg2	2.00678	2.16334	0.703101	0.324066	0.562104	0.30022	-1.57731	-1.41858	-1.93892	-1.12481
Htatip2	1.19444	1.19383	-0.452623	-0.571755	0.505718	-0.039904	-1.03643	-0.771606	0.401351	-0.423026
Htra2	1.20611	1.13924	0.010656	-0.123462	-0.032404	-0.068501	-0.944418	-0.350153	-0.061103	-0.775963
Hyi	1.45365	1.65013	-0.847509	-0.858152	-0.53042	-0.437044	-0.147296	0.001404	0.025085	-0.309852
Icmt	1.5856	1.77178	-0.272382	-0.727907	-0.36037	-0.682911	-0.459464	-0.42743	-0.219441	-0.207475
Id3	1.81305	1.24858	-0.296027	-0.882035	0.085002	-0.913484	0.491693	0.35328	-0.546388	-1.35368
Id4	1.22016	0.841316	0.004649	0.303274	-0.279878	0.577354	-1.61056	-1.24388	0.263112	-0.075549
Iffo2	2.03222	1.93488	-0.247825	-0.445456	-0.127858	-0.869914	-0.856206	-0.554742	-0.626203	-0.238903
Ifi27l2a	0.905972	1.61245	-0.357293	-0.589701	-1.00438	-1.00438	0.319857	-1.00438	2.12622	-1.00438
Ifi35	1.21246	1.45341	-0.474806	-0.94018	-0.815742	-0.742631	-0.184575	0.353275	0.734678	-0.595893
Ifi47	1.91675	1.84221	-0.628719	-0.488595	-0.628719	-0.628719	-0.084728	-0.34539	-0.325376	-0.628719
Ifit2	1.43818	1.61828	-0.201318	-0.014232	-0.843145	-0.240275	-0.261001	0.164857	-0.464894	-1.19645
Ifitm3	0.695401	1.06471	-1.08722	-1.03024	-0.211323	0.557741	-0.518656	-0.589516	1.35535	-0.236248
Ifnar2	1.75715	1.82373	-0.335145	-0.362457	-0.324325	-0.59293	0.004206	-0.112916	-1.57235	-0.284966
Ifngr1	1.91627	2.08409	-0.463316	-0.547132	-0.93144	-1.27703	0.098849	-0.16171	-0.293981	-0.424601
Ift43	1.184	0.86063	0.033146	0.125171	-1.17049	-0.893616	-0.007203	-0.315636	0.06898	0.115012
Igdcc4	0.215411	0.891828	0.828557	0.397502	-0.705807	-1.48802	-0.457566	-0.226873	-0.148961	0.693935
Igf1	0.909637	1.36715	-0.673924	-0.685173	-0.700785	-0.665544	0.520995	0.015484	0.187241	-0.275085
Iglon5	1.50984	1.74134	-0.240008	-0.218801	-0.955766	-1.1253	0.021874	-0.185142	-0.761961	0.213929
Ikbke	1.1924	1.50001	-0.016249	-0.208039	-0.408519	-0.440294	-0.418374	-0.336681	-0.297052	-0.567194
Ikzf2	1.24555	1.32729	-0.401452	0.006206	-0.814104	-0.768235	0.071874	0.440165	-0.682584	-0.424715
Il11ra1	2.15692	2.30846	-0.527576	-0.866641	-0.397863	-1.28309	-0.105435	-0.360571	-0.180731	-0.743467
Il13ra1	1.35893	1.27446	-0.339252	0.025036	-0.263908	0.399504	-0.498328	-0.918526	-0.315832	-0.722085
Il15ra	1.26172	1.54727	0.989633	0.864162	-0.954038	-0.828824	-1.138	-0.158341	-0.445573	-1.138
Il17ra	1.3153	1.43181	-0.020343	-0.086102	-0.296848	-0.219431	-0.545053	-0.707812	-0.526023	-0.345489
Il17rc	1.38041	1.2829	0.15032	0.074797	-0.950978	-0.392105	-0.764621	-0.647602	0.426971	-0.560096
Il1r1	1.65883	2.13982	-0.582181	-0.667357	-0.559904	-0.323288	-0.413964	-0.224082	-0.253887	-0.773983
Il1rap	1.54099	1.51706	-0.182369	0.300393	-0.694126	0.010276	-0.103443	-0.638925	-0.728129	-1.02173
Il1rl2	1.30218	1.70382	-0.399269	-0.344859	0.079373	0.007427	-0.916293	-0.916293	-0.228336	-0.287752
Il3ra	1.39031	1.46759	0.775093	0.476011	-0.886736	-0.441225	0.015066	-0.651699	-0.927305	-1.2171
Ilvbl	0.849996	1.20514	0.48465	0.275322	-0.203753	-0.298764	-0.109586	-0.175735	-0.895219	-1.13205
Inafm1	1.35055	1.27329	-0.019039	-0.232216	-0.64927	0.09662	-0.851381	-0.144786	-0.647071	-0.17669
Inf2	2.60237	2.61027	-0.451928	-0.505457	-0.153762	-1.27107	-0.49257	-0.595815	-1.13149	-0.610552
Inhbb	2.16571	2.26552	-0.951218	-1.12076	1.58634	1.85039	-1.87078	-1.79569	-0.995688	-1.13382
Inpp5a	2.02523	2.0264	-0.454683	-0.675007	-0.181291	-0.643156	-1.09311	-0.701542	-0.304764	0.001917
Inppl1	1.59698	1.42441	-0.24861	-0.647216	-0.442795	-0.908831	-0.2281	0.226801	-0.724049	-0.048586
Ipo7	0.909474	0.848283	-1.37468	-0.635054	0.285274	0.307617	-0.238012	-0.50699	-0.193484	0.597567
Iqgap1	1.56602	1.6318	-0.704733	-0.743412	-0.321924	-0.838712	-0.447516	-0.442866	0.292375	0.008961
Irak2	2.19571	2.32217	-1.09797	-1.14118	-0.466683	0.016936	-0.581506	-0.63198	0.288059	-0.903552
Irak4	1.51283	1.31513	-0.43231	-0.099228	-0.371591	-0.108832	0.035164	-0.007829	-0.831643	-1.01168
Irf2bp2	1.19374	1.06843	-0.178742	-0.380609	-0.379572	-0.990294	-0.030088	0.130623	-0.823524	0.390043
Irf2bpl	1.06474	0.957239	0.66197	0.335294	1.51993	0.455177	-1.35054	-1.67825	-1.42872	-0.536838
Irf5	1.36199	1.02276	-0.428708	-0.233835	0.179254	-0.633376	-0.359083	-0.902589	-0.071895	0.065482
Irgq	1.57995	1.71568	-0.039045	-0.183649	-0.641503	-0.657783	-0.08548	-0.271287	-0.955935	-0.460953
Irx2	2.79381	2.59466	-0.198776	-0.570022	-0.593461	-1.32216	-0.987917	-1.14766	-0.635098	0.066621
Irx5	1.33017	1.31134	-0.038034	-0.022444	-0.838664	-0.992975	0.122596	0.159697	-1.24029	0.208606
Itfg1	1.08398	1.23846	-0.780128	-0.221719	-0.243138	-0.376797	0.370647	0.023904	-0.96444	-0.130765
Itga7	1.52736	1.88078	0.132438	-0.061864	-1.01244	-0.256862	-0.061407	0.274981	-0.923363	-1.49963
Itgbl1	2.00885	3.06561	-0.659041	-0.659041	-0.659041	-0.659041	-0.659041	-0.659041	-0.659041	-0.461175
Itm2b	2.01877	2.30137	-0.463038	-0.307536	-0.357405	-0.857766	-0.78214	-0.467146	-0.748343	-0.336771
Itpkb	0.926418	0.983227	-0.12588	-0.203356	-0.430757	-1.56873	0.487359	0.355643	-0.61161	0.187685
Itpr2	1.22145	1.32999	-0.884731	-0.841859	-0.091955	0.354302	-0.149105	0.162467	-0.447274	-0.653281
Itpr3	1.23892	0.90993	-0.381167	-0.527106	1.49046	0.207821	-1.62801	-1.45277	-0.077732	0.219651
Izumo4	0.929544	1.69508	-0.448435	-0.126161	-1.03296	-0.428654	-0.201511	0.066744	-0.183382	-0.270259
Jak1	1.76078	1.72419	-0.743308	-0.406483	-0.237444	-0.731528	-0.182241	-0.218516	-0.636267	-0.329183
Jam3	0.995957	1.25442	-0.413405	-0.273214	-0.926366	-0.405138	0.505981	0.062577	-0.73952	-0.061292
Jrkl	0.870473	0.905829	-0.604502	0.103307	0.289492	-0.284644	-0.451809	-0.165045	-1.13556	0.472463
Junb	1.09075	0.972609	1.17792	0.616869	0.333064	-1.16908	-0.331582	-0.156253	-1.48991	-1.04438
Jup	0.857083	0.99314	0.546326	0.115175	0.075146	0.392621	-1.05677	-0.809711	-0.649849	-0.463165
Katnal1	1.37939	1.54226	-0.620078	-0.450311	-0.506239	-0.557614	0.219937	0.374592	-0.778083	-0.603856
Kcnmb1	2.49218	2.43595	-0.669841	-0.667007	-0.665592	-0.694161	-0.465188	-0.378015	-0.694161	-0.694161
Kcnn4	1.53476	1.48607	0.239488	-0.404687	-0.252228	-0.398996	-0.481993	-0.743825	-0.475989	-0.502595
Kctd15	1.34418	1.35918	-0.957914	-1.20179	-0.989314	0.325915	0.019223	0.486504	-0.199368	-0.186621
Kctd17	1.39386	1.35496	0.016182	-0.345076	-1.09685	-0.274956	-0.173776	0.226986	-0.37465	-0.72668
Kdelc2	1.65496	1.86326	-0.817451	-0.699783	-0.087833	-1.08892	-0.170648	0.099448	-0.836578	0.083547
Kdelr1	1.70183	1.76092	-0.348677	-0.51699	-0.302778	-0.556022	-0.435631	-0.086035	-0.838512	-0.378103
Kdelr2	1.69912	1.92183	-0.86718	-0.851651	-0.883442	-0.364866	0.071912	0.172644	-0.213411	-0.684958
Kdm5d	-0.309679	2.74586	-0.309679	-0.268436	-0.309679	-0.309679	-0.309679	-0.309679	-0.309679	-0.309679
Khdrbs3	0.959311	0.795708	0.234526	0.040041	-0.883748	-0.169982	0.549425	0.336686	-0.778799	-1.08317
Kidins220	1.11631	1.48171	-0.189313	-0.072583	-0.229561	-0.835567	-0.34699	-0.324332	-0.224093	-0.375585
Kif1b	1.2269	1.3195	-0.647316	-0.409241	-0.687421	-0.71309	0.133875	0.130015	-0.402401	0.049184
Kifc3	1.29884	1.26931	-0.237433	-0.731232	0.949074	-0.368987	-0.672222	-0.234843	-0.645144	-0.627371
Kirrel	2.12188	2.26465	-1.33814	-1.51731	0.166768	-0.174625	-0.346089	0.010211	-0.39328	-0.794068
Klc1	1.68421	1.7133	-0.16823	-0.789462	-0.988542	-0.720994	-0.070952	0.001794	-0.343299	-0.317823
Klc3	0.366443	0.226802	0.728685	0.291058	-0.468826	-1.34232	0.000724	-0.259349	0.139305	0.317477
Klf6	1.27386	1.31995	0.04999	0.262897	-0.129191	-1.61569	-0.174987	-0.129387	-0.827272	-0.030173
Klhl18	1.22061	1.06775	0.19585	0.157384	-0.532106	-0.574316	-0.196628	-0.138979	-0.396839	-0.802724
Kremen1	1.51383	1.47449	0.139238	-0.027521	-0.915815	-0.883779	-0.11197	-0.022756	-0.436854	-0.728867
Krt20	2.68762	2.72048	-0.641126	-0.41047	-0.677685	-0.735698	-0.803336	-0.803336	-0.533107	-0.803336
L3hypdh	1.47332	1.82537	-0.597888	-0.093023	-0.01207	-0.87971	-0.238938	-0.440672	-0.57327	-0.463112
Lama2	1.71551	2.04305	-0.38144	-0.451661	-0.66211	-0.578586	-0.1902	-0.146581	-0.742085	-0.605894
Lamb1	2.1856	2.51831	-0.474401	-0.637579	-0.758754	-0.769978	-0.401072	-0.203006	-0.554129	-0.904994
Lamb2	1.20762	1.72497	-0.112467	-0.470106	-0.095971	-0.873992	0.06012	0.254264	-1.23643	-0.458009
Lamp1	0.71796	0.856324	0.036477	0.012947	1.19663	-0.173915	-1.07832	-0.950686	-0.576125	-0.041293
Lamp2	1.85112	2.03614	-1.30928	-0.711819	-0.581357	-0.441408	-0.040425	0.00677	-0.595357	-0.214383
Lancl3	1.93457	1.67324	-0.082333	-0.117977	-0.734867	-0.54537	-0.213768	-0.408669	-0.572088	-0.932733
Laptm4a	1.45085	1.86641	-0.729738	-0.27964	-0.797113	-0.353698	0.001306	0.00927	-0.521215	-0.646437
Lars2	-0.099921	0.620704	-0.245472	-0.120928	-0.94512	-1.06141	-0.126878	0.209816	0.423508	1.3457
Lasp1	1.63896	1.67904	-0.06776	-0.402956	-0.055503	0.301366	-1.00205	-0.879086	-0.287852	-0.924169
Lats1	1.54405	1.56278	-0.461929	-0.119238	-0.753041	-0.600667	-0.238439	-0.254686	-0.309576	-0.369256
Layn	2.69807	2.34838	-0.793162	-0.556448	-0.958806	-0.430235	-0.695772	-0.521401	-0.133021	-0.957605
Lce1f	1.76973	2.26214	-0.284861	-0.63762	-0.63762	-0.63762	-0.63762	-0.63762	-0.63762	0.078713
Lcp1	1.93461	1.81254	-0.901181	-0.809551	-0.969798	-0.652839	-0.15655	-0.27925	0.475282	-0.453263
Ldb2	1.40569	1.6259	-0.55074	-0.414549	-0.55074	-0.55074	-0.55074	-0.192344	-0.16669	-0.055045
Ldb3	1.63513	1.79967	0.223753	0.279364	-1.1326	-0.984174	-0.164209	0.05312	-0.969141	-0.740921
Ldlrad4	2.59818	2.62144	-0.233499	-0.838499	0.009747	-0.595595	-1.16267	-1.54991	-0.612748	-0.23645
Lfng	1.22929	0.864488	0.133339	-0.469096	-0.479246	0.721787	-1.05225	-0.506419	-0.125514	-0.316371
Lgals3	1.46181	1.24485	0.540826	0.394203	0.734721	-1.45847	-1.56606	-1.27707	-0.077919	0.003117
Lgals8	1.50154	1.67523	-0.468813	-0.052464	-0.423624	-0.459661	0.149853	-0.033427	-0.768777	-1.11986
Lgals9	2.5929	3.03509	-1.69048	-1.86711	-0.024345	-0.118867	-1.17193	-1.01184	0.143785	0.112799
Lhx9	2.45809	2.2384	0.252866	-0.058	-0.658568	-0.890405	-0.710077	-0.952527	-0.952527	-0.727252
Lilr4b	1.33325	1.77697	-0.388778	-0.388778	-0.388778	-0.388778	-0.388778	-0.388778	-0.388778	-0.388778
Lilrb4a	2.10316	2.08284	-0.533757	-0.449693	-0.533757	-0.533757	-0.533757	-0.533757	-0.533757	-0.533757
Lima1	1.51845	1.73963	0.779722	0.62405	-1.35283	-0.63954	-0.727733	-0.409642	-0.614523	-0.917578
Limd1	1.15168	1.04533	-0.261414	-0.685361	-0.344272	-1.32211	0.248937	0.396255	-0.265519	0.03648
Limk1	1.12871	1.22514	-0.35026	-0.614044	-0.13751	0.357853	-0.907768	-0.593583	0.241329	-0.349865
Lims1	1.66286	1.65503	-0.666609	-0.276385	-1.01973	-0.437877	0.077111	0.112641	-0.490774	-0.616269
Lincppara	1.26345	1.61223	-0.356258	-0.265977	-0.430763	-0.430763	-0.430763	-0.099631	-0.430763	-0.430763
Lingo2	2.70851	2.34228	-0.474392	-0.5132	-0.698432	-0.672695	-0.698432	-0.596782	-0.698432	-0.698432
Lipg	1.57977	1.16091	-0.251782	-0.263474	-0.609738	-0.865825	0.181896	-0.113102	-0.103147	-0.715506
Litaf	1.49176	1.34174	-0.241941	-0.289161	0.457081	-0.550421	-0.326122	-0.119747	-0.996313	-0.76687
Lmf2	0.95051	0.943134	0.48406	0.11302	-0.280271	-0.316594	-0.122145	0.139538	-0.845026	-1.06623
Lmo4	1.74224	1.56428	0.116814	0.231941	-0.850774	-1.06455	-0.796781	-0.083607	-0.656363	-0.203201
Lmo7	1.19877	1.19418	-0.804965	-0.892267	-0.630673	0.789096	-0.82869	-0.330212	0.409153	-0.104394
Lnpep	1.08848	1.33733	-0.601231	0.085748	-0.000204	-0.410704	-0.280155	-0.390063	-0.831944	0.002734
Loxl4	2.60735	2.57074	0.325019	0.165156	-1.34551	-0.451858	-0.965056	-0.396859	-1.12137	-1.38761
Lpar4	0.268723	0.621289	-0.454545	0.352173	-1.32548	-0.716898	0.000949	0.089019	0.427507	0.737264
Lpcat2	1.51233	1.21154	-0.5016	-0.631618	-0.358811	-0.470573	-0.526455	-0.277928	-0.24006	0.283177
Lpcat4	1.30479	1.3036	0.725694	0.214946	-0.843447	-0.289608	-0.400346	-0.865173	-0.127911	-1.02254
Lpgat1	1.28979	1.32659	-0.504519	-0.221559	-0.541659	-0.658478	0.102945	0.211181	-0.709846	-0.294442
Lppr2	1.61336	1.88889	-0.091851	-0.175746	-0.458829	-1.1337	0.462812	-0.320802	-1.43153	-0.352601
Lrch4	0.836136	0.683582	0.095275	-0.152123	1.0625	0.135873	-1.13146	-1.41203	0.13434	-0.252093
Lrfn3	1.01103	1.21353	0.179125	-0.297822	-0.416509	-0.774839	0.164163	-0.104252	-0.921019	-0.053403
Lrig1	2.04255	1.97145	-0.985493	-1.09146	-0.796906	-0.439626	-0.956249	-0.773691	0.690371	0.339058
Lrp10	1.87094	1.83188	0.548913	0.130237	-1.16493	-0.905014	-0.356384	-0.044689	-0.884908	-1.02604
Lrp12	1.05087	1.23517	-0.799451	-0.716626	-0.750004	-0.229801	0.357057	0.48962	-0.385662	-0.251175
Lrrc20	1.33604	1.23417	-0.78762	-0.596631	-0.636872	-0.155576	0.109854	-0.056101	-0.300203	-0.147057
Lrrc27	1.57489	1.95546	-0.529653	-0.430001	-0.40092	-0.607801	-0.186547	-0.336025	-0.301278	-0.738123
Lrrc4c	1.75257	1.38441	-0.361526	-0.321923	-0.420882	-0.349119	-0.420882	-0.420882	-0.420882	-0.420882
Lrrc58	1.22767	1.37987	-0.786124	-0.376921	-0.100222	-0.401563	0.06098	0.024067	-0.864176	-0.163579
Lrrc8a	1.21252	1.18882	0.211964	-0.145611	-0.507115	-0.639367	0.157789	0.060368	-0.494631	-1.04474
Lrrfip1	2.37588	2.37532	-0.72578	-0.762786	-0.553891	-1.98362	-0.414134	-0.168074	-0.480318	0.337403
Lst1	0.925706	1.48306	-0.972696	-0.470874	-0.972696	-0.972696	-0.972696	0.477262	2.44833	-0.972696
Ly6c1	1.33203	2.34771	-0.522363	-0.209698	-0.522363	-0.335862	-0.522363	-0.522363	-0.522363	-0.522363
Ly6e	1.44313	1.55464	-0.19246	-0.125659	-1.14858	-0.436661	-0.657972	-0.560079	0.318301	-0.194655
Ly75	1.16188	1.12128	-0.310382	-0.160543	-0.057567	0.709532	-0.175572	0.086219	-1.15657	-1.21827
Ly96	2.00654	2.03558	-0.927284	0.212927	-0.313986	-0.137408	-0.245491	-1.20229	-0.226294	-1.20229
Lyn	2.25383	2.29257	-0.325894	-0.112782	-0.788238	-1.19171	-0.290419	-0.349868	-0.779898	-0.707596
Lynx1	2.1914	2.48058	-0.503006	-0.442978	-0.84897	-0.671371	-0.498473	-0.728618	-0.719357	-0.259207
Mafk	1.4877	1.59505	0.443075	0.058799	0.17872	-0.833486	-0.535742	-0.915165	-0.721745	-0.757196
Magohb	1.44259	1.2448	-0.735555	0.030347	-2.21703	1.4533	-0.804062	0.246081	1.43018	-2.09064
Magt1	0.985167	1.13203	-1.06528	-0.391994	-0.390844	0.075625	0.270254	0.204492	-0.395066	-0.424381
Maml2	2.37897	2.49385	-1.05496	-0.997981	-0.989244	-0.946335	-0.72168	-0.34282	-0.08083	0.261031
Man1a2	1.18547	1.08323	-0.907977	-0.607551	-0.184364	0.169763	-0.094174	-0.156324	-0.285904	-0.202169
Man2b2	1.66837	1.97354	0.414462	0.029654	0.024268	-0.795573	-1.16229	-1.20951	-0.699078	-0.243842
Manea	1.48104	1.42757	-0.583067	0.024615	-0.553001	-0.500879	0.403735	0.118488	-1.29364	-0.524863
Maoa	0.325642	1.1259	-0.875256	-0.296803	0.434482	0.503059	-0.506929	-0.472449	-0.361673	0.124025
Maob	0.782751	1.10395	-0.406472	-0.200629	-1.05973	-0.960284	0.395308	0.106277	0.341555	-0.102723
Map1a	1.99101	2.1486	-0.513768	-0.689174	0.017995	-0.50392	-0.839407	-0.630599	-0.672532	-0.308212
Map1lc3a	1.12082	1.08202	0.196812	-0.313956	-1.00611	0.079644	-0.03937	0.009222	-0.23945	-0.889642
Map4k5	1.5134	1.70407	-0.132134	0.101115	-0.851621	-0.827434	-0.187359	-0.264617	-0.630627	-0.424795
Mapre3	1.76133	1.72375	-0.202598	-0.274523	-0.60802	-1.44768	-0.134089	-0.275906	-0.747558	0.205296
2023-03-02	1.42618	1.32772	-0.125118	-0.291918	-1.00259	-0.341529	0.004399	-0.185637	-0.098183	-0.713321
Mark4	1.24429	1.37983	0.25188	-0.442859	-0.504129	-1.14573	0.144144	0.124249	-0.724639	-0.327031
Marveld1	1.8065	1.98381	0.59877	0.209941	-0.611613	-1.55313	-0.420341	-0.44413	-1.26185	-0.307953
Mast2	1.24822	1.15751	-0.162553	-0.346553	-0.881011	-0.181029	-0.111114	-0.063974	-0.184284	-0.475206
Mast4	1.79399	1.74425	0.130245	0.036791	-1.0416	-0.73077	-0.476935	-0.223668	-0.699084	-0.533215
Mbd2	1.37129	1.25869	-0.319537	-0.296424	-0.357624	-0.756477	0.547983	0.147745	-1.1308	-0.464843
Mbnl1	2.11642	2.12731	-0.63547	-0.375908	-0.282285	-0.235219	-0.866656	-0.9386	-0.623599	-0.285993
Mbnl2	1.97818	2.12118	-0.434086	-0.001557	0.593011	-1.62783	-0.486625	-0.770462	-1.68889	0.317074
Mbp	0.26902	0.404206	0.158498	-0.458529	-1.07027	-0.20015	-0.014202	-0.199581	1.15961	-0.048602
Mcam	2.72577	2.99569	-1.00306	-1.20818	0.022739	-0.168115	-1.48119	-1.3453	-0.290545	-0.247793
Mcfd2	1.8338	1.92809	-0.632645	-0.532967	-0.600393	-0.890689	-0.227282	0.003228	-0.342392	-0.538755
Mcpt8	2.46125	1.6963	-0.519693	-0.519693	-0.519693	-0.519693	-0.519693	-0.519693	-0.519693	-0.519693
Medag	2.52848	2.99754	-0.818755	-0.818755	-0.62089	-0.818755	-0.487623	-0.502609	-0.639881	-0.818755
Mef2d	1.3921	1.52715	-0.191531	-0.63441	-0.098911	-0.044679	-0.385957	-0.480931	-0.503156	-0.579672
Meox1	1.49319	1.28428	-0.407935	-0.591898	-0.430978	-0.478198	-0.591898	0.134933	0.18041	-0.591898
Met	1.78892	1.80736	0.086993	0.445417	-1.15415	-0.593466	-0.716827	-0.627911	-0.15283	-0.883503
Mex3d	1.56598	1.45856	-0.068284	-0.2146	-0.32911	-0.710034	0.046212	0.103686	-0.987823	-0.864594
Mfap3l	2.14052	1.90442	0.361518	0.816084	-1.27206	-1.60055	-0.366207	-0.421053	-1.27206	-0.290603
Mfap5	0.907352	1.82036	-0.70755	-0.305845	-0.165752	0.735364	-1.09181	-1.1098	0.533194	-0.615512
Mfge8	1.74891	1.49169	-1.8568	-2.27256	0.028238	0.371589	0.180812	0.400656	-0.012598	-0.079928
Mfhas1	1.89428	1.75138	-0.375693	-0.548586	-0.814955	-1.1626	-0.134685	0.188682	-0.576096	-0.221722
Mfn2	1.60021	1.58779	-0.135498	-0.343773	-0.516535	-0.532889	-0.528867	-0.372319	-0.422274	-0.335845
Mfsd2a	1.60906	1.46683	-0.29118	-0.519621	-0.695193	0.156682	-0.307876	-0.482101	0.07181	-1.00841
Mgat2	1.46127	1.34369	-0.369729	-0.441467	-0.689328	-0.540497	0.146348	-0.119539	-0.524356	-0.26639
Mgat4b	1.81083	1.51019	0.096575	-0.288857	-0.445024	-0.668044	-0.17328	-0.119365	-1.08128	-0.64175
Mgll	2.65285	2.4089	-0.806679	-0.876915	-0.744597	-0.423453	-0.703057	-0.729	-0.504946	-0.273098
Mgst1	1.03188	1.45886	-0.684675	-0.108423	-1.24925	-1.45756	0.569353	-0.17324	-0.076495	0.689551
Mical1	1.40719	1.37958	-1.0084	-1.3131	-0.748351	-0.271128	0.015592	0.014655	0.323476	0.200488
Micu1	1.48187	1.52444	-0.103093	-0.446958	-0.659181	-0.940607	-0.118713	-0.306956	-0.132139	-0.298661
Mir22hg	1.53259	2.15	0.200337	0.092767	-0.881145	-0.795227	-0.045255	-0.563847	-0.949323	-0.740902
Mir3473g	-0.454003	4.08603	-0.454003	-0.454003	-0.454003	-0.454003	-0.454003	-0.454003	-0.454003	-0.454003
Mir763	5.0009	-0.555655	-0.555655	-0.555655	-0.555655	-0.555655	-0.555655	-0.555655	-0.555655	-0.555655
Mir8112	-1.14461	4.72949	4.42743	-1.14461	-1.14461	-1.14461	-1.14461	-1.14461	-1.14461	-1.14461
Mkl1	1.18914	1.11562	0.735543	0.340977	-0.644546	-0.522739	-0.337076	-0.284489	-0.934262	-0.658168
Mlec	1.36487	1.53249	-0.403746	-0.461829	-0.573236	-0.524359	0.026763	0.196365	-0.62202	-0.535299
Mllt11	1.52857	1.57206	-0.277842	-0.035373	-0.443632	-0.622911	-0.204243	-0.375326	-0.572445	-0.568865
Mmgt2	1.27127	1.25468	-0.142547	-0.298976	-0.761569	-0.575367	0.659416	0.164796	-1.00619	-0.565513
Mmp19	1.51304	1.87409	-0.449879	-0.461385	-0.524349	-0.518996	-0.212107	-0.230583	-0.630027	-0.359797
Mnda	1.82186	1.72489	-0.647502	-0.332516	-0.647502	-0.647502	-0.360621	0.383893	-0.647502	-0.647502
Mpc1	1.17446	0.874628	-0.881583	-0.175849	0.185877	-0.16742	-0.39119	-0.467364	-0.446815	0.295259
Mpc2	1.31803	1.02164	-0.598733	-0.508646	-0.119935	0.138081	-0.895287	0.072372	-0.358925	-0.068596
Mpeg1	2.47717	2.557	-0.620359	-0.540226	-0.537587	-0.667199	-0.667199	-0.667199	-0.667199	-0.667199
Mpp1	1.64279	1.87431	-1.60884	-1.35003	-0.682068	0.421444	-0.509901	-0.441912	0.778662	-0.124453
Mppe1	1.37216	1.2814	-0.435009	-0.757427	-0.576759	0.458427	0.059797	0.007484	-0.741207	-0.668861
Mprip	1.64592	1.58056	0.005872	-0.359703	-0.980982	-0.596116	0.064715	0.087051	-0.624015	-0.823296
Mpv17l2	0.966338	0.973393	0.577886	0.260814	-0.245943	-0.540921	0.103123	-1.16868	0.088172	-1.01418
Mras	1.5359	1.60162	-0.430265	-0.651919	2.58901	1.39326	-1.77416	-1.80067	-1.60111	-0.861655
Mrgprf	1.26717	1.34655	-0.195588	-0.598471	0.603824	-0.027873	-0.65921	-0.41798	-0.65921	-0.65921
Mrps6	1.7325	1.29793	-0.918219	-0.808986	-0.280106	-0.180262	0.028978	-0.222923	-0.37731	-0.271606
Mrs2	0.802834	0.847599	-0.537506	-0.033963	-0.173688	0.010442	0.152658	0.083545	0.069513	-1.22143
Mrvi1	2.18993	2.48052	-0.719807	-0.699986	-0.718383	-0.697176	-0.430171	-0.165583	-0.651592	-0.587757
Ms4a6d	1.27147	1.54819	-0.263189	-0.316882	-0.498303	-0.136535	-0.498303	-0.498303	-0.109838	-0.498303
Ms4a7	1.81906	2.16436	-0.57274	-0.560588	-0.46186	-0.662238	-0.662238	-0.662238	-0.662238	0.260721
Msantd4	0.964811	0.89297	-0.130454	0.283404	-1.61501	0.267709	-0.013336	-0.144199	0.163005	-0.668898
Msl3	1.46729	1.50131	-0.551955	-0.44675	-0.651896	-0.271513	0.386292	0.043249	-0.586443	-0.889588
Msmo1	0.754758	0.628889	-1.17142	-0.71892	-0.29146	-1.11671	0.854917	0.586371	-0.17327	0.646845
Msr1	2.04491	1.98526	-0.503771	-0.503771	-0.503771	-0.503771	-0.503771	-0.503771	-0.503771	-0.503771
Msra	1.24869	0.817682	-1.07305	-0.810795	0.091944	0.032314	-1.23311	-0.559925	0.961036	0.525211
Msrb1	1.70711	1.7412	0.091096	-0.52165	-0.444976	-0.531703	-0.324204	-0.56973	-0.80129	-0.345859
Mtch1	1.24837	1.18662	0.494861	0.155678	-0.589676	-1.22012	0.064725	0.17402	-0.605203	-0.909278
Mthfsl	1.03587	0.243594	0.924378	0.267526	-0.948419	-0.804248	-0.424138	1.06074	-0.403207	-0.9521
Mtmr10	1.44778	1.3954	0.066147	0.346815	-0.401442	-0.547756	-0.898736	-0.612819	-0.299312	-0.496074
Mtmr11	1.80585	1.59381	-0.157075	-0.328317	-0.624364	-1.12386	-0.104877	-0.155572	-0.719647	-0.185945
Mtmr6	1.52931	1.58112	-0.839625	-0.546438	-0.233594	-0.513241	-0.158766	-0.134202	-0.497167	-0.187399
Mtpn	2.12546	1.97973	-0.874215	-0.154109	-0.4076	-0.43528	-0.233555	-0.215705	-1.11112	-0.6736
Mtus1	1.6736	1.86348	-0.270913	-0.090783	-0.662056	-0.538508	-0.267821	-0.448511	-0.990012	-0.268483
Mvp	1.80502	1.82978	0.229887	-0.286718	0.233766	-0.165075	-0.976149	-1.09584	-0.94612	-0.628546
Myadm	2.31371	2.5445	0.028531	0.253284	-1.11654	-0.504293	-0.804518	-0.730686	-0.97402	-1.00996
Myc	0.645591	0.76399	0.927082	0.549049	-0.295081	-1.12835	0.424044	0.439018	-1.65847	-0.666875
Myd88	1.10415	1.2129	0.37026	-0.036056	0.177319	-0.836961	-0.346021	0.229455	-0.88026	-0.994779
Myl12a	2.05872	1.89345	0.239805	-0.050009	-0.876914	-1.00137	-0.382078	-0.306292	-0.877524	-0.697789
Myl6	1.79103	1.84379	-0.155498	-0.31367	-1.22786	-0.831306	-0.033701	-0.00748	-0.196265	-0.869038
Mylk	1.6177	2.58784	-0.585617	-0.577349	-0.534038	-0.459971	-0.465046	-0.530043	-0.520765	-0.532705
Myo1c	2.53097	2.6103	0.829601	0.484553	-0.583565	-1.26192	-0.900972	-0.711913	-1.60609	-1.39097
Myo1d	1.51939	1.51984	-0.003643	0.092842	-0.15486	-0.898154	-0.433998	-0.325008	-0.771078	-0.545324
Myo7a	1.34246	1.16769	-0.981687	-1.12179	0.848011	0.818764	-1.4267	-1.1643	0.267996	0.249552
Myom1	1.74809	2.32294	-0.616361	-0.667716	-0.744236	0.183614	-0.36302	-0.278208	-0.787091	-0.798007
Nab1	1.55947	1.41467	-0.6237	-0.475993	-0.21269	-0.947416	0.339729	-0.037665	-0.738253	-0.278153
Nacad	1.25375	1.43654	-0.096072	-0.241877	-0.692043	-0.656132	-0.161199	-0.000267	-0.517017	-0.325675
Nacc2	2.27275	2.32932	-0.637562	-0.711873	-0.612515	-0.852395	-0.456544	-0.49189	-0.439558	-0.399732
Nagk	1.45339	1.43138	0.864901	0.401183	-0.050048	-0.786343	-0.032201	-0.012609	-0.653866	-2.61579
Naglu	0.759272	1.06066	0.55866	0.218407	0.053678	-1.13662	0.326129	-0.015068	-1.04808	-0.77704
Nat2	1.22248	1.30635	-0.51203	-0.275556	-0.574156	-0.418982	0.069987	0.026084	-0.124719	-0.719462
Nav1	0.872518	0.93487	-1.24603	-1.42286	-0.221453	0.068799	0.628945	0.631563	-0.284736	0.038387
Nbea	1.29843	1.75195	-0.442959	-0.184455	-0.762033	-0.875819	0.111593	0.225978	-0.6962	-0.426484
Nbeal1	0.865982	1.13527	-0.982399	-0.171303	-0.140112	-0.343612	-0.067406	-0.284155	-0.432532	0.420268
Ncf1	1.72471	1.80801	-0.458622	-0.458622	-0.414577	-0.366414	-0.458622	-0.458622	-0.458622	-0.458622
Nckap1	1.23754	1.22125	-0.556388	0.050491	0.073254	-0.283722	-0.232148	-0.259046	-0.986642	-0.26458
Ncor2	1.55035	1.33052	-0.186179	-0.462984	-0.167091	-0.056314	-0.761681	-0.394251	-0.586476	-0.265893
Ndrg4	1.67038	1.97255	-0.159903	-0.325114	-0.97162	0.246961	-0.686303	-0.949089	-0.479504	-0.31836
Ndst2	1.13244	1.27891	0.362247	-0.128925	-0.334369	-0.847298	-0.20821	-0.077171	-1.0359	-0.141724
Ndufs5	1.19255	0.474782	-1.06982	-0.381688	0.990877	0.698464	0.204417	-0.012437	1.73608	-3.83323
Necap2	1.06428	1.04321	0.287265	0.086871	0.445327	-0.37941	-0.511912	-0.283811	-1.23109	-0.520731
Nek6	1.08474	1.06262	-0.048978	-0.003532	-0.281544	-0.940172	0.099306	0.26413	-0.904139	-0.332431
Nek7	1.79826	1.69181	-0.547378	0.027258	0.157752	-0.132423	-0.826376	-0.731011	-1.06672	-0.37117
Nfat5	1.03501	1.20593	-0.384414	-0.164816	-0.016573	-0.573108	-0.109037	-0.113225	-0.978828	0.099063
Nfatc1	1.13023	1.2419	-0.136512	-0.335919	-0.237046	-0.953711	0.051553	0.444676	-1.03569	-0.169478
Nfatc4	1.09677	1.28756	-1.03949	-1.3402	-0.043766	-0.452929	-0.147717	0.113166	-0.020468	0.547071
Nfia	1.73968	1.95742	-0.598172	-0.54875	-0.98275	-0.88939	0.064685	0.036543	-0.746077	-0.033185
Nfib	1.39872	1.49873	-0.891856	-0.720588	-0.550819	0.007482	0.049962	-0.282745	-0.246676	-0.262218
Nfic	2.68227	2.60477	-0.884501	-1.08088	0.250493	-0.712965	-1.03103	-0.978192	-0.553314	-0.296639
Nfil3	1.38463	1.22644	0.628544	0.230219	-0.595947	-1.31	-0.165702	0.395894	-0.682475	-1.11161
Nin	1.60467	1.37342	-0.659109	-0.724905	-0.96187	-0.426154	0.110146	0.163432	-0.242959	-0.23667
Nipa1	1.60532	1.59024	-0.296417	-0.639558	-0.684011	-0.34894	-0.016047	-0.141078	-0.346633	-0.722879
Nipal1	2.33339	2.23809	-0.426219	-0.503808	-0.681613	-0.698218	-0.267211	-0.372954	-0.865576	-0.755881
Nipal4	1.36261	1.58366	0.325023	0.300524	-1.04675	-0.92131	-0.193556	0.153398	-0.94197	-0.621628
Nkain3	1.11846	1.42499	-0.401647	-0.174732	-0.63066	-0.54562	0.29513	0.079243	-0.414158	-0.751012
Nkain4	0.729142	1.98285	-0.499031	-0.543636	-0.448133	0.761937	-0.856301	-0.317267	-0.856301	0.046737
Nmnat3	1.183	1.40432	-0.797317	-0.734008	0.273072	-0.388021	-0.12262	-0.894928	0.399031	-0.322523
Npas4	1.81772	2.02072	-0.533624	-0.533624	-0.533624	-0.533624	-0.380467	-0.256234	-0.533624	-0.533624
Npc2	1.07157	1.14931	-0.762672	-0.862002	-0.023979	-0.839175	-0.039886	-0.246222	0.170817	0.382241
Npdc1	1.67507	1.78072	0.536892	0.084321	-0.097235	-1.43712	-0.491043	-1.02232	-0.69959	-0.32969
Npnt	1.43461	0.584866	0.356294	0.393425	-0.850353	-0.732445	0.279707	-0.142069	-0.748808	-0.575231
Nppb	2.40192	2.41116	-0.200667	-0.740205	-0.981575	0.877911	-1.37549	-1.41034	0.005601	-0.98831
Npr3	2.5896	2.84225	-0.145333	0.067483	-0.726558	-0.102154	-1.19371	-0.918747	-1.24433	-1.1685
Nptn	1.87258	2.11177	-1.31474	-0.947457	0.271521	0.205935	-0.690989	-0.561101	-0.665979	-0.281542
Nr1d1	1.22175	1.27988	-0.092877	-0.240349	-0.278757	-0.036944	-0.470028	-0.234655	-0.322092	-0.825923
Nr1d2	1.17342	0.996409	-0.591116	-0.109086	0.307029	0.463047	-0.872802	-0.287026	-0.756074	-0.323795
Nr2f6	1.84502	1.72571	0.078745	-0.571767	-0.56823	-1.24307	-0.282275	-0.305784	-0.598489	-0.07985
Nr3c1	1.35627	1.37752	-0.256126	0.165445	-0.726403	-0.622898	-0.259122	-0.204126	-0.360869	-0.469689
Nradd	1.55696	1.47989	0.249245	-0.053248	-0.152962	-0.907772	0.072194	0.164703	-1.41114	-0.997876
Nrk	0.052782	0.930368	-0.352491	-0.084249	-1.31966	-0.396154	0.429917	0.372283	0.017831	0.349372
Nrn1	1.59942	1.01695	0.0158	0.484804	-1.15239	-1.22421	0.264912	0.09006	-0.715788	-0.379552
Nt5dc3	1.29384	1.19757	-0.174712	-0.233731	-0.369781	-0.297708	-0.18221	-0.157615	-0.311618	-0.764044
Nuak2	1.45432	1.56009	-0.252502	-0.423972	-0.054553	-0.307676	-0.83112	-1.23337	-0.229435	0.318222
Nucb1	1.42811	1.57695	0.00011	-0.385744	0.063441	-0.529031	-0.411355	-0.129999	-0.850851	-0.761629
Nucb2	1.60841	1.73182	-0.485338	-0.110283	-0.800199	-0.684841	0.194958	-0.112993	-1.05062	-0.290907
Nudt18	0.58746	0.771134	0.935071	0.608034	-1.09122	-0.948397	0.241558	0.069205	-0.651606	-0.521235
Nudt6	1.34412	0.930312	-0.922371	-1.02843	-0.163783	0.355774	0.055603	0.264985	0.595348	-1.43155
Nudt7	1.15749	1.41984	-0.297342	-0.361625	-0.151696	-0.704542	-0.10575	-0.158308	-1.31656	0.518489
Numbl	1.44543	1.50698	0.399022	-0.060867	-0.120268	-0.280892	-1.07115	-0.649653	-1.06784	-0.100757
Nupr1	1.92565	1.71637	1.40936	1.21743	0.869517	-1.49038	-1.50909	-2.66682	-0.756554	-0.715482
Nxn	1.4641	1.36449	-0.373352	-0.903534	-0.66764	-0.250284	-0.126202	-0.012793	-0.097063	-0.39772
Nyap1	1.33988	1.39019	0.045426	-0.222705	0.13239	-0.580074	-0.621143	-0.538325	-0.744171	-0.201467
Obsl1	1.07673	0.949088	-0.467275	-0.622135	-0.022741	-1.39593	0.489368	0.611755	-0.700362	0.081505
Olfm2	1.69598	1.52264	-0.387837	-0.40612	-0.349327	-0.841979	0.024844	-0.4867	-0.427403	-0.344095
Olfr1318	2.31646	2.36691	-0.585421	-0.585421	-0.585421	-0.585421	-0.585421	-0.585421	-0.585421	-0.585421
Olr1	1.2566	2.52696	-0.554673	-0.357227	-0.625063	-0.625063	-0.301981	-0.36926	-0.625063	-0.325232
Orai2	1.36116	1.48785	0.27895	0.181748	-0.825264	-1.33033	-0.810405	-0.259762	0.101752	-0.185702
Os9	1.67265	1.76347	0.184168	-0.047267	-0.840707	-1.11049	0.028985	-0.076682	-0.513315	-1.06082
Osbpl9	1.12934	1.16464	-1.04543	-0.421283	0.216933	-0.158334	-0.325121	-0.352046	-0.229101	0.0204
Osr1	2.3827	2.60666	-0.289816	-0.526114	-0.902404	-0.837521	-0.43356	-0.45456	-0.642981	-0.902404
Ost4	0.955398	0.897261	-0.899162	-1.12499	-0.766031	0.188703	-0.01217	-0.147517	0.80921	0.099298
Otud3	0.688964	0.654426	0.092279	-0.263221	0.205428	0.37459	-1.36372	-0.69887	0.525043	-0.214921
P2rx4	1.32856	1.40177	0.057928	-0.000917	-0.965942	-0.21305	-0.396151	-0.282874	-0.307726	-0.621598
P3h1	1.52192	1.8511	-0.115678	-0.378657	-0.699525	-0.629494	-0.160717	-0.045993	-0.609458	-0.733502
Pacsin3	0.750394	0.668008	0.942486	0.496633	-0.530087	-1.11639	0.103747	-0.057162	-0.748377	-0.509249
Pafah1b2	1.18387	1.25507	-0.578949	-0.103108	-0.381087	-0.473855	0.254796	0.29059	-1.09025	-0.357082
Paip1	1.26763	1.16893	-1.00815	-0.482228	0.027671	-0.155777	0.296098	0.187961	-1.33514	0.033004
Pak3	1.56592	1.89785	-0.609638	-0.192851	-1.04111	-0.400563	-0.198765	-0.542086	-0.075156	-0.403596
Palm2	1.68003	1.58714	-0.825877	-0.870242	-0.677107	-0.444227	-0.000321	0.312144	-0.376583	-0.384955
Parm1	0.465822	1.16829	0.427105	-0.020054	-0.891529	-0.697137	-0.194764	0.286598	-0.269218	-0.275108
Parp3	2.92762	3.04109	-0.631704	-1.01659	0.495647	-0.806535	-0.881514	-1.63341	-1.31535	-0.179258
Pax1	1.42111	0.523344	0.516637	0.226458	-0.369645	-0.536777	-0.393451	-0.585013	-0.217642	-0.585013
Pbp2	2.36828	2.30488	-0.713573	-0.713573	-0.713573	-0.501938	-0.713573	-0.316318	-0.28704	-0.713573
Pbx3	0.840272	0.847665	-0.407378	-0.312857	-0.504757	-1.19095	0.719876	0.57699	-0.52562	-0.043244
Pcbd2	1.41515	1.05073	0.48528	-0.397495	-0.370941	-0.58937	-0.528426	0.19245	0.100242	-1.35763
Pcbp4	0.90504	0.676405	0.156172	-0.393841	-0.560268	-1.27843	0.122936	0.262124	0.038991	0.070871
Pcdhga11	0.631768	1.01687	-0.13847	-0.180557	-0.149478	-0.444868	0.566583	0.512652	-1.38312	-0.431371
Pcdhga6	0.918283	1.24705	-0.680141	-0.285836	-0.6114	-0.598939	0.510713	0.173678	-0.953955	0.280546
Pcdhga7	1.12103	1.434	-0.213557	-0.296397	-0.637763	-0.712465	0.156899	0.111052	-0.527051	-0.435755
Pcdhga8	0.514677	1.09098	0.43695	0.68211	0.517585	-0.671786	-0.329076	-0.588772	-0.926893	-0.725775
Pcdhgb2	1.54702	1.82286	-0.17089	-0.181033	-0.415578	-0.645308	-0.416377	0.074517	-1.07635	-0.538861
Pcdhgb4	1.30509	1.79593	-0.26682	-0.283332	-0.358608	-1.08155	0.191678	-0.074945	-0.799389	-0.42805
Pcdhgb5	0.908467	0.935071	0.462399	0.176345	0.43792	-0.691124	-0.513866	-0.135614	-1.07979	-0.499811
Pcdhgb6	1.5402	1.68332	-0.181148	-0.20834	-0.61151	-0.873701	0.040797	0.049899	-1.19563	-0.243884
Pcdhgb7	0.877433	1.26556	-0.239257	-0.342034	-0.319634	-0.390093	0.34088	0.201661	-0.997845	-0.396672
Pcdhgc5	1.60436	2.15096	-0.418275	-0.602582	-0.672727	-0.683032	-0.037646	-0.433853	-0.289878	-0.617329
Pcgf3	1.28588	1.19426	-0.854463	-0.754314	-0.539863	-0.369711	-0.001138	-0.053588	0.038435	0.054507
Pcolce2	1.64508	1.26616	-0.418208	-0.501567	0.588614	1.45294	-1.06208	-1.20494	0.139321	-1.90532
Pcsk9	2.53127	2.37835	-0.868016	-0.957046	-0.731694	-1.21358	-0.271341	-0.514137	-0.013946	-0.33986
Pcyox1	1.46678	1.6064	-0.589558	-0.612092	-0.648896	-0.478671	0.082044	-0.090124	-0.562265	-0.173619
Pdcd6ip	1.40581	1.38102	-0.248649	-0.134505	0.150373	-0.463371	-0.606715	-0.538382	-0.65904	-0.286539
Pdcl3	1.21141	1.17149	-0.940425	-0.796925	-0.363415	-0.342364	-0.157592	-0.221457	0.262774	0.176504
Pde10a	1.44697	1.59657	-0.423039	-0.485552	-0.642468	-0.677866	0.201061	0.257672	-0.798217	-0.475136
Pde4a	1.79863	1.83804	-0.268493	-0.529402	-0.110548	-0.741745	-0.764805	-0.129733	-0.572066	-0.519879
Pde4dip	1.3431	1.54849	0.317071	0.388077	-0.013654	-0.605695	-0.757784	-0.39165	-0.784093	-1.04386
Pde8b	2.10377	2.46699	-0.576032	-0.606057	-0.711284	-0.435551	-0.443942	-0.765169	-0.477043	-0.555684
Pdgfa	1.03635	1.08182	-0.383927	-1.05015	0.815119	0.620585	-1.12388	-1.06394	-0.465292	0.533319
Pdgfrl	0.267001	0.987684	0.229848	-0.253343	0.023919	-1.00253	-0.106991	-0.862199	-0.32924	1.04585
Pdia3	1.51905	1.59838	-0.995969	-0.531341	-0.352475	-0.384181	0.376959	0.176259	-1.05811	-0.34857
Pdia5	2.04626	2.1888	-0.889393	-1.13636	-1.01593	-0.079715	-0.253516	-0.148658	0.354867	-1.06636
Pdia6	0.857013	0.790574	-0.902525	-1.14554	-0.684294	-0.007231	0.299444	0.306163	0.577657	-0.091258
Pdlim1	1.15716	1.02347	0.489501	0.429346	0.523297	-1.04666	-1.42085	-1.28219	-0.272114	0.399036
Pdlim2	1.88723	1.99694	1.03279	0.515603	-0.590292	-1.86279	-0.9225	-1.8021	-0.292233	0.037349
Pdpn	0.871005	1.17022	-0.53609	-0.48177	0.833747	-0.007937	-1.21306	-1.53295	0.748955	0.147879
Pdrg1	1.87476	1.95177	-0.000858	-0.368245	-0.309366	-1.3492	-0.449234	-0.32775	-0.362818	-0.659066
Pea15a	2.37231	2.35856	-0.601789	-0.874599	-0.351927	-1.75182	-0.369133	-0.291452	-0.503861	0.013702
Peak1	1.80842	2.10696	-0.494913	-0.519629	0.265001	-0.551729	-0.630108	-0.489809	-0.86215	-0.632046
Pf4	2.29481	2.72123	-0.627005	-0.627005	-0.627005	-0.627005	-0.627005	-0.627005	-0.627005	-0.627005
Pfn2	1.73541	1.82067	-0.754464	-0.499799	-0.732062	-0.928643	0.127262	0.056017	-0.471598	-0.352789
Pgpep1	0.923068	0.850926	0.040676	-0.132813	0.151584	-1.13678	-0.180904	0.066964	-0.42707	-0.155652
Pgrmc1	0.970566	0.946503	-0.225633	0.03823	-1.17097	0.01957	0.045771	-0.138919	0.141213	-0.626331
Phf1	0.938355	1.14001	0.097728	-0.018556	-0.236501	-0.967055	-0.076886	0.194286	-1.14615	0.074765
Phlda3	1.63539	1.60745	0.254313	-0.187508	-0.934664	-1.14101	-0.324932	-0.483391	-0.345674	-0.07997
Phlpp1	2.05112	2.01058	-0.348773	-0.393039	-0.562172	-0.601371	-0.363477	-0.49167	-0.774873	-0.526325
Phxr4	1.72057	2.15169	-0.640597	-0.310789	-0.723299	-0.723299	-0.047935	-0.364903	-0.338145	-0.723299
Phyhd1	1.46505	2.01474	-0.400572	-0.864593	0.833175	-0.863602	-0.233125	-1.0018	-1.40561	0.456343
Picalm	2.26653	2.34496	-0.961982	-0.382565	-0.165978	-0.478663	-0.455835	-0.600253	-1.03396	-0.532255
Piezo1	1.68546	1.75947	0.518078	0.120792	0.902659	-0.634311	-1.19242	-1.12897	-1.3172	-0.713546
Pigc	0.962091	1.10048	-0.777325	-0.30078	-0.029772	-0.268827	0.058359	0.126201	-0.923437	0.053006
Pigt	0.701106	0.835388	0.749055	0.266201	0.195557	-0.214745	-0.025613	-0.454161	-0.784572	-1.26822
Pik3c2a	1.23772	1.24749	-0.356708	0.344326	-0.726249	-0.391922	0.070747	-0.181104	-1.01768	-0.226625
Pip4k2a	1.79766	1.80795	-1.15373	-0.77227	-0.680429	-0.544744	0.340825	-0.01977	-0.527951	-0.24754
Pip5k1c	1.49064	1.45997	-0.724186	-1.08661	-0.214751	-0.054016	-0.194389	0.06431	-0.068355	-0.672617
Pitpna	1.30892	1.17397	-0.277734	-0.340689	-0.301527	0.072683	-0.222063	-0.216001	-0.379824	-0.817739
Pitpnm2	2.02431	1.95786	-0.202291	-0.510916	-0.647689	-1.1522	-0.023346	-0.067672	-0.92339	-0.454673
Pkd1	2.24099	2.52498	-0.43401	-0.719151	-0.823252	-1.27016	-0.310831	-0.201297	-0.636605	-0.370662
Pkd2	1.28426	1.46752	0.149161	0.152963	-0.025611	-0.72146	-0.426224	-0.429132	-1.10189	-0.349584
Pkdcc	0.63474	0.456827	0.28363	-0.081751	-0.536586	-1.79626	0.086084	0.544429	-0.817183	1.22607
Pkia	1.29235	1.41975	-0.020417	0.293376	-0.676709	-0.929017	-0.067282	-0.301929	-0.630359	-0.379758
Pla2g7	1.53028	2.12797	-0.306051	0.052357	0.872233	-1.31453	-0.438814	-0.178219	-1.58189	-0.76333
Pla2r1	1.07235	2.06255	-0.276806	-0.404602	-0.581788	-0.592525	-0.211218	-0.135667	-0.426046	-0.506251
Plac8	1.90579	1.86156	-1.08527	-1.04846	-0.671919	0.606523	-2.04373	-1.26435	1.37296	0.366902
Plaur	2.67813	2.68201	0.271518	0.130912	1.18622	-1.27958	-1.72512	-1.90277	-0.778451	-1.26285
Plcd1	1.50119	1.62306	-1.44783	-1.46553	-0.128768	-1.21486	0.236788	0.304888	1.1964	-0.605342
Plcl1	1.79295	2.29049	-0.253647	-0.128191	-0.869003	-0.848519	-0.21993	-0.035751	-0.860774	-0.867628
Plcxd2	1.41982	1.60805	0.429398	0.785227	-0.542786	-0.714719	-0.60733	-0.761261	-0.885322	-0.731082
Pld1	1.10677	1.41056	-0.614977	-0.397192	-0.617125	-0.650842	0.11618	0.247734	-0.510441	-0.090668
Pld4	1.35352	1.53739	-0.251902	-0.530419	-0.525512	-0.633558	-0.761851	-0.516964	-0.081977	0.411276
Plec	2.32906	2.68838	0.982005	0.494317	-0.161625	-1.2779	-0.793377	-0.753862	-1.85527	-1.65173
Plekhb2	1.86973	1.88176	-0.670862	-0.695165	0.054204	-0.322007	-0.920262	-0.799064	-0.2787	-0.119631
Plekhf1	1.3535	1.333	-0.45612	-0.871007	0.44487	-0.760881	-0.388213	-0.570861	0.470237	-0.554524
Plekhg3	1.65967	1.5438	-0.657756	-1.03225	-0.797916	0.053434	-0.513561	-0.364278	0.646626	-0.537777
Plekhh3	1.37852	1.23795	0.513521	0.238676	-0.474526	-1.34919	-0.124776	0.081986	-0.840416	-0.66174
Plekhm2	1.21481	1.27991	0.051775	-0.284239	0.689898	-0.939763	-0.309323	0.11609	-1.66612	-0.153045
Plekho2	2.4278	2.547	-0.546626	-0.792867	-0.446434	-0.895602	-0.704597	-0.284307	-0.785765	-0.518604
Plgrkt	0.911973	0.812506	0.092814	0.432781	0.226309	-0.834702	0.076551	-0.391124	-1.11305	-0.214059
Plin2	1.62488	1.51106	0.482306	0.235432	-0.881056	-1.71526	-0.172884	-0.155866	-0.724982	-0.203634
Plk3	0.634383	0.870166	0.370351	-0.049811	1.3575	0.055345	-1.59343	-1.78765	-0.083107	0.226247
Plod1	1.63068	1.79939	-0.217826	-0.612961	0.317783	-0.803798	-0.561392	-0.499843	-1.00222	-0.049818
Plod3	1.81363	2.01199	0.009838	-0.18727	-0.764235	-0.870632	-0.100378	-0.349072	-0.93525	-0.628613
Pls3	2.76427	2.91119	-1.38038	-0.864756	-1.80857	-0.49338	-0.309273	-0.642443	0.484275	-0.660934
Plxdc2	1.8629	2.0742	0.050106	0.323514	-1.09152	-1.32754	-0.276329	-0.509915	-1.01556	-0.08985
Plxna1	1.43699	1.59428	-0.22651	-0.596997	-0.250742	-0.590942	-0.656207	-0.598515	-0.128074	0.016719
Plxna4	0.841481	1.44164	-0.319068	-0.388649	-0.552646	-0.692306	0.387166	0.399668	-0.41376	-0.703523
Plxnb2	2.10705	2.32907	-0.416822	-0.650356	-0.04837	-0.951646	-0.405918	-0.236755	-1.13076	-0.595487
Pmaip1	1.24144	1.46264	-1.45438	-1.16394	-0.469403	0.163649	-1.52461	-1.41738	1.17052	1.99147
Pofut1	0.990064	1.17137	0.077764	-0.238666	-0.530866	-0.403021	-0.097126	0.038645	-0.133604	-0.874562
Pofut2	1.58616	1.74882	-0.045102	-0.415603	-0.731119	-1.31007	0.235951	-0.129565	-0.499775	-0.439697
Pogk	1.49992	1.46506	-0.489769	-0.436195	-0.716999	-0.381411	-0.172836	-0.218448	-0.469694	-0.079625
Polr3gl	1.1328	0.705512	0.679274	0.568993	-0.734051	0.111052	0.031121	0.368995	-1.4374	-1.4263
Pomgnt1	1.62762	1.53209	-0.648689	-0.756316	-0.243433	-0.294878	-0.182513	-0.291736	-0.2128	-0.529352
Por	1.54071	1.50045	-0.278645	-0.820977	0.024703	-0.139411	-0.67204	-0.414374	-0.480442	-0.259977
Ppap2a	2.15558	2.34845	-1.23701	-1.16211	-0.155747	0.643327	-1.46951	-1.34467	0.471306	-0.249614
Ppap2c	1.74468	1.82983	-0.204778	-0.550231	-0.63371	-1.29365	-0.803053	0.078851	0.13456	-0.302504
Ppme1	1.28064	1.30231	-0.468729	-0.623159	-0.722932	-0.691121	0.166247	0.198452	-0.342495	-0.099216
Ppp1r13l	1.25129	1.26136	0.907327	0.529832	-0.338287	-1.1201	-0.403153	-0.772948	-0.69558	-0.61974
Ppp1r14a	1.93245	1.86073	-0.744599	-1.3959	-0.402554	0.026353	-0.908617	-0.995619	0.264393	0.363356
Ppp1r3d	1.03822	1.40614	-0.333564	-0.305432	0.02166	-0.353999	-0.421407	-0.12691	-0.684442	-0.240264
Ppp1r9b	1.4595	1.41909	-0.217614	-0.767709	-0.963592	0.149391	0.081164	0.249757	-0.451511	-0.958483
Ppp2r5b	1.01723	0.936021	0.46138	0.280084	0.259117	-0.651586	-0.333956	-0.07255	-1.14158	-0.754154
Pqlc1	1.41188	0.980284	-0.074959	-0.154925	-0.033098	-0.336753	-0.311044	-0.497813	0.019253	-1.00282
Prdx5	1.60134	1.45164	-0.071757	-0.588891	-0.433112	-0.663023	-0.708244	-0.329267	0.03252	-0.291205
Prep	0.948366	0.832478	-0.205037	-0.14157	-0.766807	0.033796	0.189854	0.406751	-0.148437	-1.14939
Prickle2	0.579875	1.07397	-0.470055	-0.325168	-1.1071	0.036982	0.184423	0.120233	-0.002737	-0.09042
Prkag2	2.27563	2.03436	-1.20238	-1.65519	-0.172286	0.60387	-0.616559	-0.769669	-0.092027	-0.405742
Prkar2a	2.13615	1.7794	-0.713735	-0.577378	-0.200557	0.135663	-0.422339	-0.481982	-0.719919	-0.9353
Prkca	2.2469	2.0563	-0.458871	-0.499513	-0.622797	-0.845688	-0.380868	-0.445574	-0.517023	-0.532871
Prkcd	1.36601	1.41968	-0.339214	-0.778326	-0.172635	-0.769734	-0.108078	-0.108474	-0.306868	-0.202359
Prmt2	1.16546	1.07923	-0.323672	-0.621622	-0.921802	-0.431509	0.289311	0.07977	-0.110788	-0.204375
Prnp	1.28554	1.60492	-1.12791	-0.549573	-0.433916	-0.411649	0.124494	0.099809	-0.679946	0.088228
Procr	2.15521	2.1187	0.151669	-0.173202	-0.230653	-0.849369	-0.521362	-0.895084	-0.83559	-0.920313
Pros1	0.606886	1.07136	-0.429144	0.153966	1.49583	-0.577259	0.307591	0.538219	-2.09201	-1.07543
Prrc1	1.08616	1.36644	-0.101547	-0.172567	-1.47889	0.23499	-0.198316	-0.087674	0.228985	-0.877581
Prrc2a	0.973247	0.82238	0.520391	0.24318	0.069428	-0.120362	-0.279036	-0.108856	-1.19932	-0.921052
Prss35	1.16632	1.02021	-0.602373	-0.887775	-0.987018	0.2355	0.341743	-0.062729	0.079478	-0.303359
Psap	1.39174	1.55761	-0.244919	-0.496166	-0.330896	-0.081102	-0.576143	-0.481261	-0.187805	-0.551053
Psmd8	1.45887	1.29801	-0.262703	-0.462539	-0.176927	-0.216642	-0.56694	-0.686106	0.028494	-0.413526
Psme2b	1.69533	1.75483	-0.439115	-0.345933	-0.58546	-0.754102	-0.25228	-0.754102	0.434932	-0.754102
Ptchd4	1.74889	1.86419	-0.37802	-0.415495	-0.505988	-0.437924	-0.415495	-0.422056	-0.482484	-0.555619
Pter	1.47093	1.36256	-0.397922	-0.074215	-0.971805	-0.330259	0.122044	0.160961	-0.899839	-0.442455
Ptger1	1.7546	1.88745	-0.562366	-0.563636	0.183462	-0.648044	-0.670454	-0.839438	-0.311767	-0.229809
Ptges	1.23043	1.60676	-0.748855	-0.735207	0.149194	-0.434192	-0.172077	0.022946	-0.617866	-0.301134
Ptgis	1.0435	1.13869	0.57187	0.155413	0.003042	-0.323991	-0.825076	-0.200276	-0.466585	-1.09659
Ptgs1	2.39595	2.92328	-0.414505	-0.451196	-0.758335	-1.04943	-0.230338	-0.679795	-1.25608	-0.47955
Ptk2b	1.46372	1.13016	-0.589617	-0.540663	0.284974	0.56573	-0.960478	-1.28993	0.592518	-0.656411
Ptk7	1.17351	1.28277	0.873999	0.38271	-0.474858	-1.54158	-0.096444	-0.077658	-1.19794	-0.324516
Ptpn12	0.858675	0.99692	-0.422917	-0.037938	-0.409451	-0.469026	0.330972	0.301681	-1.03623	-0.11269
Ptpra	1.392	1.40386	-0.625661	-0.758947	-0.72159	-0.22896	0.362241	0.251131	-0.649657	-0.424416
Ptprb	1.39554	2.19031	-0.488629	-0.415223	-0.559018	-0.615602	-0.27989	-0.1148	-0.572957	-0.539727
Ptprn	2.59874	2.67116	0.771809	0.078478	-1.1837	-1.55832	-0.762996	-0.821463	-1.20224	-0.591471
Ptrh1	2.72994	2.50574	0.177552	-0.065774	-0.416614	-1.13444	-1.24183	-1.08018	-0.992596	-0.481796
Pttg1ip	1.57367	1.54476	-0.380399	-0.500019	-1.06371	-0.32646	-0.016156	-0.195616	0.059214	-0.695274
Ptx3	1.1534	1.6875	1.73583	1.51185	-1.08798	-1.15286	-0.887425	-0.899478	-1.15286	-0.907975
Pvr	1.53605	1.79218	-0.717739	-0.526558	-0.121215	-0.397372	-0.819238	-0.557519	-0.285914	0.097315
Pvrl1	1.20101	1.01589	-0.024563	-0.404269	1.80461	0.187048	-1.29987	-1.56158	-0.656998	-0.261288
Pwwp2b	1.04282	1.03496	0.468237	0.033819	1.23926	-1.54025	-0.760629	-0.389803	-0.941231	-0.187176
Pxylp1	1.33471	1.02731	-0.930822	-0.974345	0.136706	0.275093	-0.109752	-0.686849	-0.43502	0.362966
Pygb	1.05192	1.28965	-0.528504	-0.840082	-0.215702	0.030437	-0.199284	-0.550563	0.374015	-0.411883
Qk	0.280031	0.258015	-0.15972	0.288757	0.819874	0.096036	-0.08155	-0.168615	-1.29175	-0.041083
Qpct	0.713537	1.13682	0.098424	0.338355	0.028837	-0.096104	-0.323216	-0.370871	-1.0137	-0.512085
Qpctl	1.19628	1.2145	-0.053888	-0.25444	-0.200326	-0.210078	-0.154208	-0.042019	-0.830062	-0.665758
R3hdm4	1.12167	1.10015	0.040904	-0.492489	-0.466984	-0.563749	0.461849	-0.016903	-0.273855	-0.910595
Rab10	1.19828	1.08218	-0.252534	0.119102	-0.341041	0.004099	-0.040532	-0.27096	-0.934569	-0.564022
Rab11fip5	2.3033	2.35192	0.296933	-0.188234	-0.474043	0.044807	-0.845078	-1.09812	-1.09869	-1.2928
Rab12	1.62282	1.6722	-0.436035	-0.35294	0.03606	-0.736772	0.094846	0.132779	-1.84905	-0.183908
Rab18	1.21863	1.35729	-0.605189	-0.180531	-0.232352	0.04697	-0.200864	-0.133682	-0.891063	-0.379209
Rab21	1.28618	1.22925	0.247151	0.376697	-0.03151	-0.325986	-0.906539	-0.628337	-0.588236	-0.658668
Rab2a	1.34722	1.3005	-0.885984	-0.730825	-0.512002	-0.573968	0.288565	0.181054	-0.351861	-0.062696
Rab30	1.87386	1.86944	-0.60762	-0.382965	0.360764	-0.184889	-1.01269	-0.679427	-0.43788	-0.798598
Rab31	1.42289	1.4762	-0.014098	-0.037302	-0.184848	-1.85272	-0.16347	0.150226	-1.05109	0.254204
Rab32	1.7564	1.90879	0.601477	0.560047	-1.03194	-0.968871	-0.600873	-0.491369	-0.751961	-0.981695
Rab3a	1.22671	1.26467	0.081581	-0.381341	-0.137871	-0.413078	0.020827	-0.176813	-0.262123	-1.22256
Rab43	1.82498	1.90893	-0.320091	-0.633993	-0.503053	-1.19195	-0.565606	-0.443538	-0.239866	0.164185
Rab7b	1.61573	1.66602	-0.498125	-0.403177	-0.444457	-0.347806	-0.539368	-0.539368	-0.155319	-0.354136
Rac1	1.28924	1.2049	-0.5507	-0.230176	-0.229249	-0.385057	-0.010082	0.028478	-0.816321	-0.301041
Raet1d	1.75225	1.59492	-1.38803	-0.398894	-0.684932	0.070349	-0.38515	-0.049466	-0.301249	-0.209796
Raet1e	1.25383	1.33457	-1.73342	-1.80557	1.28605	0.611645	-1.03848	0.402253	0.373135	-0.684009
Ralb	1.21871	1.12577	-0.81724	-0.953041	-0.110499	-0.347256	0.094965	-0.065727	-0.057513	-0.088172
Rap1a	0.939569	0.820722	-1.08367	-0.528479	-0.106761	0.079066	0.348582	0.089905	-0.77914	0.220207
Rap1gap2	1.48504	0.91448	0.047156	-0.05722	0.569074	-0.183685	-1.17763	-1.01839	-0.158682	-0.420157
Rap1gds1	1.29206	1.19416	-1.04319	-0.584999	0.100402	-0.491065	-0.099487	0.145714	-0.365403	-0.148201
Rap2a	1.3809	1.37678	-0.370119	-0.389061	-0.479032	-1.13475	0.054082	-0.068843	-0.691777	0.32181
Rapgef1	1.23784	1.26202	0.410704	0.040224	-0.165321	-0.638283	-0.496245	-0.406944	-0.46941	-0.774588
Rasa1	1.46665	1.3616	-0.715685	-0.249187	-0.477234	0.063139	0.088884	-0.231461	-0.878783	-0.427924
Rasa3	1.4332	1.32401	-0.824257	-0.942969	0.176721	-0.651029	-0.000658	0.029125	-0.719301	0.175155
Rasa4	2.40304	2.54523	-0.666686	-1.15923	-0.381418	-0.579189	-0.699649	-0.916397	0.355548	-0.901254
Rasl11b	1.29053	1.56496	-0.389793	-0.713997	-1.34241	-0.582679	0.072055	0.254022	-0.271184	0.118501
Rassf1	1.83336	1.91634	0.893266	0.606064	-0.556194	-1.21317	-0.355964	-0.79753	-1.55784	-0.768337
Rassf3	0.861243	0.725474	0.229266	0.195873	-0.60394	-1.16824	0.290685	0.527171	-0.512753	-0.544781
Rassf6	2.17126	2.13936	-0.400449	-0.031537	-1.12242	-1.21297	-0.041356	-0.873161	-0.507415	-0.121319
Rassf8	2.36809	2.5005	-0.788171	-0.968292	-0.338667	-0.289581	-0.966758	-0.113773	-0.830788	-0.572568
Rb1cc1	1.87275	1.76266	-1.18237	-0.545009	-0.265032	-0.229458	-0.29786	-0.255467	-0.707979	-0.152236
Rbms2	1.45002	1.54027	-0.695947	-0.765899	-0.658953	0.100482	-0.302513	-0.182929	0.12575	-0.610273
Rbp1	1.21522	1.39466	0.003902	-0.422444	-1.42035	-0.127453	-0.192089	-0.056617	0.273421	-0.668255
Rcan2	1.79196	1.56377	-0.46998	-0.391935	-0.138713	-0.804468	-0.126146	-0.383685	-0.779653	-0.261149
Rcor1	1.35644	1.388	-0.90738	-0.711217	-0.469047	0.016484	0.17618	-0.098754	-0.305542	-0.445164
Rcor3	1.05753	1.19391	-0.756324	-1.00356	-0.049697	-0.257608	-0.414211	-0.111487	-0.067342	0.408791
Reep3	1.33645	1.61644	-0.043092	0.42178	-1.00483	-0.742702	-0.207907	0.009143	-0.62004	-0.765252
Rela	1.20449	1.10627	0.592773	0.332881	-0.110419	-1.07953	-0.041504	-0.030493	-1.07655	-0.897907
Rell1	0.628621	0.629863	-0.319	-0.312813	1.34013	0.373428	-0.798155	-0.547253	-0.217915	-0.7769
Rexo2	1.97724	1.8891	-0.607358	-0.395081	-0.486463	-0.055658	-0.37492	-0.597768	-0.165134	-1.18396
Rftn2	1.75254	1.83302	-0.651768	-0.726081	-0.750032	-0.573203	-0.014338	-0.20415	-0.666087	9.3e-05
Rgma	0.904494	1.14823	0.525004	0.330288	-0.787955	-1.02698	-0.599131	-0.217973	-0.402664	0.126694
Rgmb	1.46041	1.84113	0.094626	-0.047626	-0.749182	-0.63754	-0.584101	-0.373901	-0.326908	-0.676908
Rgs10	1.28685	1.24202	-1.01309	-0.506521	-0.825329	-0.314422	0.364196	-0.382135	0.565949	-0.417516
Rgs12	1.62692	1.69309	-0.397026	-0.724945	-0.948745	-1.10691	-0.020902	0.085355	0.015487	-0.222334
Rhbdd1	0.65107	1.10171	0.493618	0.415725	0.046783	-1.14801	-0.420316	-0.049627	-0.781626	-0.309331
Rhbdf1	1.29497	1.51208	0.47027	0.004804	-0.70949	-1.03263	-0.204407	0.025352	-0.565909	-0.795041
Rhoa	1.17312	1.12887	-0.929883	-0.709012	-0.134955	-0.011806	-0.211381	-0.249939	-0.07172	0.016709
Rilpl1	1.04559	1.08895	0.119659	-0.503145	-0.505375	-1.30091	0.143915	0.642271	-0.624558	-0.106399
Rin1	2.44064	2.48722	0.784257	0.482634	-1.26759	-0.823958	-1.15375	-1.51147	-0.479168	-0.958814
Rin3	1.97805	1.83924	-0.262434	-0.504726	-0.543651	-0.236552	0.320645	-0.375443	-1.15764	-1.05749
Ripk1	1.44088	1.43349	-0.43197	-0.164953	-0.670463	-0.406891	-0.015822	0.020858	-0.590445	-0.614686
Ripk2	1.74979	1.47842	-0.229502	0.057199	-0.954803	-0.80055	0.529664	-0.426114	-0.770679	-0.633429
Ripk3	1.87324	1.90065	-0.226952	-0.631293	-0.006862	0.077632	-0.382986	-0.384306	-0.525711	-1.69342
Rit1	1.38088	1.41842	-0.141308	0.172057	-0.937062	-0.975827	-0.150979	0.223046	-0.768421	-0.220803
Rmdn2	1.31289	1.63208	-0.51657	-0.204398	-0.425435	-0.116127	-0.645951	-0.686574	-0.016337	-0.333585
Rnaset2a	1.15893	1.3604	0.816439	0.306314	0.480437	0.13227	-2.08785	0.234361	-0.314879	-2.08642
Rnaset2b	1.85677	1.84999	-1.29983	-1.5288	1.84943	0.547759	-1.5288	-1.02698	-0.038743	-0.680803
Rnf11	2.44221	2.54404	-0.654487	-0.163751	-0.690138	-0.659604	-0.314873	-0.568907	-1.25547	-0.679022
Rnf13	0.872868	1.10671	-0.213699	0.420443	0.022368	0.13617	-0.184442	-0.305313	-1.3502	-0.504899
Rnf150	2.49744	2.63995	-0.586006	-0.54368	-0.741944	-0.777568	-0.583481	-0.592336	-0.627009	-0.685361
Rnf19b	1.53818	1.3088	-0.468771	-0.554564	0.090739	0.213199	-0.920089	-1.29807	0.184186	-0.093621
Rnf24	1.39365	1.66638	-0.48735	-0.398928	-0.133338	-0.522818	-0.272795	0.019379	-0.71455	-0.549627
Rnh1	1.25159	1.20616	0.346385	-0.156502	0.140225	-0.561474	-0.494486	-0.461171	-0.815579	-0.45515
Rnpep	1.1083	0.785025	-0.034486	-0.441312	-0.171997	-0.014155	-0.230081	-0.013783	-0.052351	-0.935157
Rpl39l	2.59332	2.30101	-1.15715	-0.610089	-1.46049	0.18152	-0.778814	-0.811563	0.575135	-0.832882
Rps6ka3	0.815753	0.914829	-1.09659	-0.412799	-0.459802	-0.08326	0.327952	0.475866	-0.487212	0.005267
Rps6ka4	2.78424	2.39424	-0.127981	-0.885918	-0.024814	-1.15971	-0.351288	-0.583495	-1.23122	-0.814058
Rrad	1.17345	0.481088	1.29415	0.400577	-0.850448	-1.11541	-0.265842	-0.712652	-0.074805	-0.330103
Rragc	1.15084	1.1691	-0.443444	-0.176677	0.747206	-0.281598	-0.603986	-0.591239	-0.961265	-0.008939
Rras2	1.59027	1.37586	-0.738103	-0.61334	-0.111025	-0.418756	-0.338922	-0.557839	-0.230656	0.042514
Rrbp1	1.0907	1.34425	-0.574377	-1.01828	-0.027475	-0.013702	-0.297025	-0.281185	-0.171557	-0.051345
Rsu1	1.79635	1.72084	-0.26443	-0.221865	-0.885012	-0.779805	-0.272092	-0.08463	-0.34234	-0.667021
Rtn4	1.85003	1.82849	-0.255407	-0.244255	-0.672668	-0.273227	0.002856	-0.248892	-0.984128	-1.0028
Rusc2	2.20648	2.46549	0.466647	0.229321	-0.573186	-0.265398	-1.29279	-1.19065	-0.824284	-1.22163
Rxra	1.39826	1.32649	-0.122228	-0.362729	-0.603587	-0.458456	-0.296694	-0.086679	-0.312842	-0.481534
Ryk	1.41016	1.33975	-0.283699	-0.297756	-0.553557	-0.136856	-0.181247	-0.224473	-0.360532	-0.711784
S100a1	1.73787	1.981	-0.710281	-0.853728	-0.465642	-0.67097	0.404578	-0.133373	-1.41165	0.122186
S100a11	2.6261	2.87169	-1.24834	-0.93042	-0.960552	-0.509671	-0.114909	-0.550589	-0.359535	-0.823786
S100a13	1.54676	1.66937	0.030275	0.269969	0.707873	0.005699	-1.07456	-1.67832	-0.487198	-0.989855
S100a16	1.237	1.07181	0.015621	-0.706332	-0.18803	-0.312155	-1.14075	-0.268433	0.598106	-0.306838
S100a3	1.74564	1.31478	0.40907	-0.673632	-0.454541	-0.448357	-0.673632	-0.673632	0.12794	-0.673632
S1pr2	1.33084	1.32228	-0.938329	-1.21048	0.542605	-0.566692	-0.372116	-0.458333	0.420467	-0.070246
Sacm1l	1.00577	1.1216	-1.16352	-0.47753	-0.143514	0.219273	-0.219715	-0.129064	-0.425285	0.21199
Sacs	1.54539	1.31518	-0.69073	-0.358485	-0.703224	-0.23221	-0.138371	-0.648416	-0.447901	0.358775
Sall2	0.636959	0.609776	-0.368312	-0.534398	-1.22247	-0.788745	0.087387	0.36828	0.222438	0.989088
Samd9l	1.2384	1.52196	-0.816308	-0.654814	-0.318265	0.151374	-0.780239	-0.873518	-0.465965	0.997368
Sar1a	1.336	1.4847	-0.651625	-0.450926	-0.684247	-0.257531	0.078962	0.07716	-0.147611	-0.784882
Saraf	1.25697	1.3612	-0.300823	-0.136698	-0.286397	-0.962844	-0.366418	-0.095045	-0.431558	-0.038382
Sash1	1.29488	1.40968	0.70943	0.623446	-1.68335	-0.458161	-0.019013	-0.002763	-0.406618	-1.46752
Sat1	1.53373	1.52575	-0.749261	-0.148425	0.060601	-0.813024	0.090759	0.116018	-0.873754	-0.742399
Sav1	1.11515	1.02567	-0.794918	-0.461853	-0.621966	0.019356	0.139395	0.437031	-0.896887	0.03902
Sc5d	0.841229	0.815475	-1.26547	-0.801912	-0.007715	-0.474516	0.790788	0.649395	-0.395161	-0.152117
Scarna3a	2.44681	2.74834	-3.31617	-3.31617	3.99494	2.72264	-3.31617	-3.31617	-3.31617	4.66814
Scarna3b	4.66174	-0.517971	-0.517971	-0.517971	-0.517971	-0.517971	-0.517971	-0.517971	-0.517971	-0.517971
Scn1b	1.77822	2.33641	-0.037051	-0.406146	-1.04877	-0.568152	-0.764416	-0.31472	-0.621736	-0.35364
Scoc	1.49156	1.43583	-1.46162	-0.778545	-0.379957	0.189572	-0.028332	-0.257247	-0.544372	0.333098
Sec22b	1.05219	1.15658	-0.869032	-0.545852	-0.26401	-0.181478	0.066846	0.05476	-0.312381	-0.157629
Sec23a	1.85267	2.10004	-1.06198	-0.584236	-0.588495	-0.307139	-0.107153	-0.19554	-0.711733	-0.396438
Sec24d	1.91454	2.17172	-0.892611	-0.700886	-0.261415	-0.853641	-0.360868	-0.328689	-0.317558	-0.370588
Sec63	1.49628	1.56683	-1.00277	-0.528068	-0.581404	-0.362335	0.222715	0.228258	-0.530443	-0.509059
Sel1l	1.05792	1.28774	-0.355242	-0.26069	-0.635626	-0.093819	0.197544	0.20244	-0.525918	-0.874347
Selm	1.94691	2.03209	0.285727	-0.070952	-0.648376	-0.895359	-0.524364	-0.526589	-0.665859	-0.93323
Selo	1.3129	1.16265	0.041059	0.087166	-0.391018	-0.994331	-0.062008	-0.180553	-0.557847	-0.418013
Sema3c	1.5107	2.27005	0.687545	1.17455	-1.27038	-1.53608	-0.279108	-0.401038	-1.23598	-0.920263
Sema3f	2.02408	1.84176	-0.833821	-0.827987	-0.405112	-0.778767	-0.733351	0.204253	-0.609093	0.118035
Sema7a	1.51553	1.5064	-0.572292	-0.704793	0.093308	-0.015441	-0.752806	-0.242823	-0.632432	-0.19466
Senp5	2.00584	2.03226	-0.790977	-0.477788	-0.510293	-0.664373	-0.185469	-0.349412	-0.829981	-0.229807
2023-09-15	1.6642	1.58393	-0.690713	-0.452285	-0.511467	-0.56245	-0.166228	-0.255733	-0.296166	-0.31309
2023-09-10	0.783178	0.725042	-0.283123	-0.119047	-0.705624	-0.130674	0.588849	0.805753	-1.27443	-0.389924
2023-09-02	1.12972	1.14325	-0.923205	-0.330132	-0.431966	-0.139295	0.122658	-0.028378	-0.45325	-0.089405
2023-09-07	1.23562	1.41035	-1.24171	-0.569643	-0.246893	-0.266687	0.299087	0.018337	-0.755768	0.117309
2023-09-08	1.4932	1.71116	0.087338	0.052411	-1.00168	-0.896831	-0.088262	0.150089	-0.464374	-1.04305
Serinc1	1.62503	1.8313	-0.711805	0.028933	-0.734776	-0.528136	0.288845	0.080798	-1.05036	-0.829829
Serinc3	1.21433	1.43179	-0.105551	0.362726	-0.848826	-0.883539	0.041214	0.08103	-0.73957	-0.5536
Serinc4	0.869654	1.04954	0.077314	0.471437	-0.261631	-0.933265	0.296329	0.089488	-1.05321	-0.605657
Serp1	1.47965	1.56378	-0.660021	-0.306404	-0.568851	-0.552122	0.127122	0.081972	-0.852795	-0.312332
Serpinb2	1.97521	1.34407	0.726552	0.98257	-0.917765	-0.917765	-0.43957	-0.917765	-0.917765	-0.917765
Serpinb6a	2.44101	2.26356	-1.37255	-0.853598	-0.021717	0.00108	-0.686413	-0.754365	-0.382048	-0.634952
Serpinb6b	1.32347	1.84879	-0.468767	-0.390089	-0.637409	-0.006072	0.242297	-0.637409	-0.637409	-0.637409
Serpinb9	1.50458	1.56426	-0.650066	-0.218171	-0.634061	-0.677922	-0.167104	0.241338	-0.565242	-0.397608
Serpinb9b	1.98792	2.33817	0.414719	0.94444	-1.8746	0.393606	-0.666592	-1.18061	-0.852544	-1.50452
Serpine2	0.587499	1.49669	0.234291	0.272913	-0.89547	-1.60335	-0.060783	-0.37748	-0.236675	0.582367
Sertad1	1.63476	1.36623	0.240836	-0.492525	-0.542987	-1.97478	0.061407	0.032426	0.046199	-0.371565
Setd7	1.47206	1.36115	-0.077922	0.06977	-1.2451	-1.13291	-0.11968	0.141655	-0.201906	-0.267123
Sgcb	1.16865	1.34179	-0.4684	-0.355868	-0.811325	-0.582157	0.176496	0.127232	-0.385173	-0.211243
Sgcd	2.77136	2.62086	-0.843266	-0.524187	-0.658893	-0.812542	-0.628472	-0.646422	-0.620689	-0.657755
Sgms2	1.97616	1.84626	-0.140462	0.011601	-0.034565	-0.425883	-0.906828	-0.813908	-0.511627	-1.00075
Sgpp1	1.57264	1.73833	-0.980702	-0.594535	0.048132	0.647996	-1.32848	-1.2959	0.256485	-0.063957
Sgsh	1.11698	1.42031	0.371297	0.085556	-0.30091	-0.752073	-0.674191	-0.100343	-0.596872	-0.569753
Sh2b3	1.61948	1.5788	0.063381	-0.340018	-0.742593	-0.942346	-0.181252	-0.001901	-0.703164	-0.350387
Sh3bgr	1.35112	1.53251	-0.390829	0.025403	-0.752424	-0.935691	-0.104184	0.523287	-1.06494	-0.184242
Sh3bp1	1.36486	1.55829	-0.402763	-0.787241	0.17662	0.393833	-0.188858	0.078405	-1.47406	-0.719081
Sh3bp2	1.06994	1.06768	-0.053165	-0.069008	-0.514567	-1.01047	-0.17378	0.012763	-0.2564	-0.072996
Sh3rf1	1.71151	1.5237	-0.258377	-0.42775	-0.479984	-0.527427	0.163927	0.008234	-0.788761	-0.925074
Shc1	1.18976	1.19018	-0.267121	-0.555684	-0.39554	-0.832061	-0.121089	-0.051893	-0.408117	0.251566
Shc2	1.26483	1.35642	-0.067198	-0.293994	-0.335397	-1.20956	0.379857	0.075617	-0.703718	-0.46685
Shox2	2.51152	2.82587	-0.432506	-0.567418	-0.852184	-0.79985	-0.705023	-0.572514	-1.07127	-0.33662
Shroom4	1.6325	1.75429	-1.09163	-1.11994	-0.181521	-1.11856	-0.296923	-0.170776	-0.131007	0.723571
Sidt2	1.60492	1.80379	0.051868	-0.177455	-0.375344	-0.654992	-0.443968	-0.219352	-0.740361	-0.849099
Sipa1	1.22783	1.10807	-0.23421	-0.722359	-0.231859	-0.916786	0.439803	0.412174	-0.681503	-0.401164
Sipa1l3	1.26607	1.27962	0.056107	-0.207865	0.086654	-0.022653	-0.823837	-0.66554	-0.662033	-0.306524
Sirpa	1.62163	1.72606	-0.203655	-0.403004	-0.947898	-0.652847	-0.596721	-0.271651	0.153764	-0.425684
Sirt7	0.371633	0.396406	0.790469	0.30015	-0.593152	-0.250393	0.209613	0.108754	0.090518	-1.424
Six1	1.69173	1.42017	-0.749924	-0.667293	-1.36908	-0.342499	0.174476	-0.363839	0.82768	-0.621422
Six5	0.673138	1.1363	0.311331	0.087006	-0.767625	-0.886658	0.18584	0.717866	-1.43756	-0.019639
Slamf9	1.11409	1.60188	-0.284463	0.091046	0.103741	-0.336187	-0.572526	-0.572526	-0.572526	-0.572526
Slc12a4	1.40016	1.60764	0.065217	-0.168976	0.396618	-0.712612	-0.59177	-0.549517	-0.66701	-0.779747
Slc1a6	2.61448	2.46892	0.218817	0.111151	-1.04431	-1.23632	-0.340781	-0.65093	-0.952388	-1.18864
Slc25a4	0.98926	0.915708	-0.854129	-1.16132	-0.365213	0.103206	-0.066206	-0.100824	0.238282	0.301236
Slc2a10	2.14906	2.46883	-0.612794	-0.700935	-0.446341	-0.700935	-0.188961	-0.700935	-0.700935	-0.566057
Slc30a4	1.48985	1.46721	-0.687709	-0.111062	-0.259231	-0.277566	-0.065563	-0.51731	-0.864	-0.174629
Slc35e4	1.73099	1.57479	0.55115	0.008661	-0.817511	-0.68012	-0.532479	-0.266397	-0.727838	-0.841247
Slc35f5	1.29011	1.35886	0.129635	0.493774	-0.575467	-1.69105	-0.027424	0.290523	-0.87831	-0.390646
Slc39a1	1.67279	1.73227	0.058355	-0.145675	-0.955819	-0.758135	-0.202736	0.052867	-0.430335	-1.02358
Slc39a3	1.15472	1.35578	-0.28894	-0.704596	-0.471988	-0.33672	0.125788	-0.372967	-0.245089	-0.215991
Slc39a6	1.66569	1.9541	-0.979156	-0.788115	-0.710704	-0.381259	0.081237	0.034105	-0.415233	-0.460665
Slc41a2	2.42796	2.6618	-0.657776	-0.689877	-0.874301	-0.870208	-0.298476	-0.478864	-0.728871	-0.491383
Slc41a3	1.09509	1.21419	-0.087599	-0.389043	0.466975	-0.682385	-0.904602	-0.285147	-0.899682	0.472203
Slc44a2	1.71939	1.85465	-0.840018	-0.992586	0.529802	-0.725185	-0.486146	-0.048325	-0.428182	-0.583393
Slc48a1	2.30979	2.41188	-0.352587	-0.823094	-1.01676	-0.877594	-0.536967	-0.336208	-0.142044	-0.636423
Slc4a2	1.65349	1.88822	-0.124096	-0.556533	0.197346	-0.603987	-0.414635	-0.21571	-1.00626	-0.817833
Slc8a1	1.523	1.85027	-0.623751	-0.539229	-0.585728	-0.582951	0.160382	-0.044985	-0.61238	-0.544622
Slc8b1	0.429262	0.585228	0.630842	0.346169	1.03068	-0.355103	-1.18997	-1.06817	-0.093917	-0.315026
Slc9a3r2	1.41563	1.36498	-0.058551	-0.368476	-0.388477	-0.940256	-0.456274	-0.681173	-0.126381	0.238977
SlcUbl4a	1.36927	1.16797	0.829058	-0.407025	-1.17846	-0.00985	-0.371782	-0.389467	0.749871	-1.75958
Slco2a1	1.65863	1.67756	-0.158459	-0.027186	-0.042441	-0.563093	-0.480067	-0.910632	-0.982368	-0.171945
Slfn9	1.6263	1.14721	-0.604986	-0.538055	-0.506346	-0.266496	-0.578367	-0.365425	0.191969	-0.105808
Smarcd3	2.44798	2.39382	-0.624938	-0.797633	0.473816	-0.407764	-0.270566	-0.712849	-1.00397	-1.49789
Smco4	1.16956	1.29661	0.020277	-0.481476	-0.387879	-1.25504	-0.345187	-0.412809	-0.053554	0.449501
Smim10l1	1.22554	1.25859	-0.126149	-0.121146	-0.10321	-0.718648	0.096341	0.006314	-1.46682	-0.05081
Smim15	1.87208	1.7252	-0.886738	-0.1513	-0.756598	-0.08417	-0.462298	-0.397323	-0.708888	-0.149961
Smim19	0.911831	1.18755	-0.151801	0.322993	0.486544	-0.358381	-0.273048	-0.332935	-0.925177	-0.867575
Smoc1	1.00856	0.308124	0.463579	0.218753	-1.03803	0.827172	-0.62798	-0.386893	0.359048	-1.13233
Smpd1	1.59661	1.79009	-0.279755	-0.523589	-0.495315	-1.44059	-0.486829	0.10369	-0.061916	-0.202392
Smpdl3a	1.79139	2.49017	-0.9216	-0.635639	-0.876477	-0.920454	0.208174	-0.555215	-0.328638	-0.251716
Smtn	1.275	1.2152	1.13658	0.701203	-0.934384	-0.796764	-0.358091	-0.525052	-0.563529	-1.15016
Smurf1	1.47136	1.4646	-0.027457	-0.307173	-0.675604	-0.871806	0.007346	0.241437	-0.487462	-0.815236
Snap23	1.04114	0.989962	-0.590078	-0.077609	-0.212509	-0.31313	0.20819	0.515435	-1.363	-0.198396
Sncg	0.92639	2.13403	0.72701	0.309682	-0.523221	-0.501847	-1.48151	-0.277366	0.168339	-1.48151
Snn	1.14661	0.949612	-0.945271	-1.30598	-0.627441	-0.646541	0.548182	0.817322	0.011572	0.051936
Snora33	6.03146	-1.54065	-1.54065	-1.54065	-1.54065	6.29375	-1.54065	-1.54065	-1.54065	-1.54065
Snora64	2.32864	1.06205	0.72873	1.35802	3.8854	2.60627	3.36403	-5.11105	-5.11105	-5.11105
Snora70	2.93452	2.2433	-3.78862	1.57451	1.55069	3.2257	-3.78862	3.62577	-3.78862	-3.78862
Snora74a	1.0909	0.691576	0.006144	-0.434901	0.598393	0.011537	-1.36126	-0.999887	0.290372	0.10713
Snrk	1.26572	1.2653	-0.571754	-0.751006	-0.47806	-0.479112	-0.0802	-0.071189	-0.120363	0.020665
Snx25	1.73378	1.33176	-0.941994	-0.781155	-0.758818	-1.42403	0.312168	0.192671	-0.449473	0.78509
Snx30	1.21608	1.40314	0.311015	0.285261	0.268036	-0.585527	-1.06816	-1.29224	-0.373444	-0.164171
Snx6	0.877978	0.829414	-1.27166	-0.811045	-0.815083	-0.201417	0.640111	0.51038	0.22383	0.017488
Soat1	0.742987	0.826711	-0.729366	-0.414192	-0.168694	-1.26825	0.516317	0.525787	-0.528632	0.497332
Socs5	2.5627	2.44937	0.279718	0.157087	-0.418071	-1.42635	-0.665874	-0.866021	-1.58601	-0.486554
Sod3	0.937173	1.56472	-0.473711	-0.414356	-0.24597	-0.349383	0.172452	-0.473711	-0.473711	-0.243508
Sorbs1	2.0774	2.29568	-0.876384	-0.837105	-0.62531	-0.368233	-0.857782	-0.421106	0.05351	-0.440663
Sorbs2	1.19976	1.9366	0.130977	0.403753	-0.918967	-0.675422	-0.813372	-0.461336	-0.321301	-0.480688
Sos2	1.15826	1.15798	-0.318794	0.257076	-0.742924	-0.946931	0.211272	0.426306	-0.822752	-0.379486
Spaca6	0.73552	1.45192	-0.202794	-0.489807	-0.2926	-0.36933	0.747198	-0.36933	-0.826661	-0.384116
Spata6	0.902614	1.07847	-0.311052	0.079809	-0.471297	-0.881389	0.6621	0.331469	-0.993377	-0.397349
Spcs1	1.44915	1.44751	-0.395888	-0.243426	-0.529151	-0.457215	0.121589	-0.121909	-0.392464	-0.878193
Spg20	1.34049	1.36608	-0.89877	-0.965327	-0.634605	-0.33502	0.16776	-0.033305	0.20634	-0.213637
Sphk1	2.69593	2.77345	0.062669	-0.424771	-1.02391	-0.824679	-1.22303	-0.903411	-0.879337	-0.252912
Spi1	1.47654	1.49695	-0.547053	-0.526625	0.279643	-0.425062	-0.014463	-0.713126	-0.313681	-0.713126
Spire1	1.17762	0.986195	-0.22359	-0.195212	-1.42467	-0.947285	0.20274	0.298725	0.021168	0.104309
Spon2	0.877332	1.68125	-0.311092	-0.514466	-0.214299	-0.450388	-0.537706	0.212516	-0.532782	-0.210362
Spp1	1.46891	0.476857	-0.620406	-0.229338	1.35405	0.640794	-1.44867	-1.36979	-0.459861	0.187448
Sppl2a	1.83144	1.86246	-1.18507	-0.83197	-0.441815	-0.230509	0.040536	0.037645	-0.725432	-0.357281
Sppl2b	0.584322	0.85095	0.371283	0.18156	-0.571258	-0.198449	0.176963	0.186541	0.126851	-1.70876
Spred3	1.95594	2.08973	-0.456886	-0.465745	-0.030465	-0.828764	-1.49106	-0.981813	-0.342089	0.551144
Spryd3	1.46388	1.58819	0.241671	-0.196933	-0.450281	-0.593021	-0.321811	-0.209061	-0.884063	-0.638574
Spsb1	1.9117	1.84919	0.12932	0.073972	-0.317502	-1.40284	-0.380844	-0.194038	-0.961004	-0.707961
Sptbn1	0.927382	1.28618	-0.141413	-0.158294	-0.957667	-0.474902	0.170698	0.288134	-0.336379	-0.60374
Spty2d1	0.74463	1.00682	-0.040139	0.253509	-0.220255	-0.369676	0.085801	0.154719	-1.18355	-0.431854
Src	1.5668	1.48545	0.379931	-0.131079	-0.09095	-1.26716	-0.294857	-0.373798	-1.33799	0.063652
Srf	1.69438	1.62386	0.145393	-0.386205	-1.03022	-0.804365	-0.050251	-0.137075	-0.373235	-0.68228
Srgap3	0.71252	0.939437	-1.03336	-1.09346	0.109683	-0.37735	-0.763127	-0.739792	0.963983	1.28146
Srgn	0.936086	0.817064	-0.870445	-0.147979	-0.718586	-0.870445	-0.296101	1.20782	-0.870445	0.813027
Sri	1.67315	1.5291	-0.532098	-0.094237	-0.715342	-0.296619	0.017131	-0.149393	-0.571805	-0.859887
Srpx	2.51261	3.06241	-0.727636	-0.722044	-0.720649	-0.719256	-0.564887	-0.77028	-0.77028	-0.579981
Srpx2	1.83004	2.50959	-0.563374	-0.563374	-0.563374	-0.563374	-0.563374	-0.396016	-0.563374	-0.563374
Srxn1	1.34734	1.2716	-0.066169	-0.154695	-0.34695	-0.741479	-0.533051	-0.84135	0.002851	0.061908
Ssc5d	1.1092	1.57397	-0.203279	-0.348782	-0.300688	-0.573835	-0.462665	0.060396	-0.455779	-0.398535
Ssfa2	0.950655	1.35682	-0.313913	-0.400666	-0.14695	-0.56036	-0.097406	0.033633	-0.731302	-0.090514
Sspn	1.78391	2.09784	-0.582438	-0.522317	-0.542945	-0.613465	-0.287724	-0.144889	-0.694804	-0.49317
Ssr3	1.17766	1.37875	-0.981558	-0.340262	-0.548916	-0.421561	0.312401	0.148295	-0.611385	-0.113421
St3gal2	2.27673	2.32271	-0.656829	-0.882001	-0.995122	-0.844989	-0.092771	-0.243758	-0.547557	-0.336411
St3gal4	1.20891	1.24205	-1.07611	-1.14379	-0.880847	-0.382135	-0.355796	0.504007	0.787273	0.09644
St5	1.24611	1.49109	-0.224262	-0.508016	-0.244904	-0.274705	-0.737025	-0.627436	-0.073002	-0.047847
St6galnac6	1.58298	1.62376	-0.236792	-0.606503	-0.77212	-0.161457	-0.348353	-0.037738	-0.365495	-0.678274
St7	1.35825	1.7421	-0.227748	-0.031668	-0.494274	-1.00652	0.056889	0.366613	-0.837924	-0.925719
Stab1	2.10583	2.0045	-0.644056	-0.627132	-0.65402	-0.65402	-0.282116	0.031176	-0.668375	-0.611792
Stambp	1.61214	1.58668	-0.420014	-0.279189	-0.197157	-0.79999	-0.522746	-0.015786	-0.498084	-0.465844
Stard13	1.62074	1.62315	0.706472	0.603571	-1.32982	-0.877411	-0.234306	-0.116185	-0.871598	-1.12461
Stat3	0.714785	0.945503	0.682323	0.532932	0.499798	0.099234	0.012962	0.147267	-1.63631	-1.99849
Stat5b	1.24631	1.3276	0.006509	-0.149767	-0.721664	-1.10237	0.143983	0.421223	-0.840263	-0.331563
Stat6	1.73857	1.75007	0.008772	0.065299	0.114991	-1.06529	-0.540863	-0.464959	-0.943066	-0.66352
Steap2	1.62113	1.65562	-0.33099	0.051799	0.36796	-0.789188	-0.213115	-0.219681	-1.39025	-0.753286
Stmn4	1.87636	1.33201	0.764436	0.775327	-1.15966	-0.411231	-0.842558	-1.26802	-0.499092	-0.567577
Stom	2.27966	2.45825	-0.85105	-0.473561	0.038491	-0.698842	-0.71039	-0.539177	-1.29049	-0.21289
Stox2	1.16702	1.45747	-0.949086	-0.928831	-0.382037	-0.685743	0.155681	0.229139	-0.507226	0.443619
Stx1a	1.04811	1.33965	0.375868	0.011778	-0.350939	-0.402918	-0.291869	-0.905418	-0.842187	0.017925
Stx2	1.76365	1.81528	-0.346133	-0.506337	-0.402849	-1.30575	-0.133258	-0.024094	-0.994735	0.134226
Stx7	1.41742	1.34089	-0.624275	-0.251742	-0.413246	-0.649748	-0.04593	-0.296388	-0.473667	-0.00331
Styk1	2.40425	2.52956	-0.566154	-0.566154	-0.718736	-0.735038	-0.630048	-0.437675	-0.621363	-0.658638
Sun2	1.6915	1.52761	0.559052	0.309529	-0.714266	-1.04169	-0.203216	0.179434	-1.07886	-1.2291
Suox	1.31541	1.3543	-0.222941	-0.095441	0.029393	0.108416	-0.451978	-0.144486	-0.915274	-0.977392
Syap1	1.4483	1.43902	-0.819047	-0.44937	-0.408379	-0.46985	0.102798	0.031192	-0.720165	-0.154494
Sync	1.18753	1.68118	-0.088042	-0.143468	-0.73911	-0.825949	-0.305617	-0.195772	0.118221	-0.688981
Syne1	1.32212	1.50644	-0.46705	-0.282643	-0.888809	-0.345361	0.081544	-0.07386	-0.352777	-0.499603
Syne3	1.66159	1.67341	-0.491154	-0.663949	-0.55086	-0.316395	-0.246973	-0.482008	-0.204987	-0.378679
Syngap1	0.845231	1.13797	0.253822	-0.080073	-0.473485	-1.25016	-0.065947	0.091538	-0.655821	0.196924
Synj2	1.39391	1.18519	0.527127	0.423364	-0.085355	-0.673437	-0.7381	-0.5549	-0.831046	-0.646752
Synj2bp-cox16	1.4732	1.19851	-0.432673	-0.676782	-1.10244	0.305681	-0.500386	0.262618	0.252986	-0.780717
Synpo2	1.00026	1.61035	-0.57644	-0.728204	-0.145632	-0.526778	-0.329078	-0.313764	-0.145632	0.154925
Syt13	0.850102	1.53984	-0.188887	-0.238061	-0.426968	-0.913119	-0.627652	-0.466421	-0.339186	0.810346
Sytl5	2.08656	1.83652	-0.310554	-0.065507	-0.697819	-0.530495	-0.423142	-0.439147	-0.689591	-0.766834
Tac1	0.477764	1.59672	0.592544	0.408167	-0.501996	-0.28088	0.322485	-0.871602	-0.871602	-0.871602
Tagln2	2.75595	2.46069	-0.130253	-0.402261	-0.500228	-1.15764	-1.04947	-0.953597	-0.670816	-0.352365
Tank	1.75155	1.7337	-0.525645	-0.163721	-0.525092	-1.08212	-0.065736	0.104792	-0.882575	-0.345154
Taok3	1.32178	1.40538	-0.329635	-0.30919	-0.022058	-0.790773	-0.400613	-0.625395	-0.773937	0.52444
Tap2	1.11868	1.40324	0.074086	-0.235263	-1.13486	-1.11951	-0.195064	0.131568	0.067396	-0.110274
Tbc1d1	1.29897	1.18726	-0.665159	-0.94176	0.040033	-0.057602	-0.459861	-0.663151	0.194622	0.066653
Tbc1d2	1.052	1.04127	0.162511	-0.179558	1.11262	-0.284322	-1.35933	-1.09041	-0.108979	-0.345808
Tbc1d8b	2.12147	2.20904	-1.06142	-0.652216	-0.574807	0.097839	-0.170193	-0.449821	-0.9145	-0.605396
Tbc1d9b	1.22186	1.29951	-0.025669	-0.331928	-0.879917	-0.492757	-0.035327	0.357052	-0.477931	-0.634899
Tbx18	1.79134	1.36374	-0.30579	-0.321375	-0.567275	-0.585977	0.068542	-0.165571	-0.687627	-0.590016
Tbxa2r	1.24321	1.61109	0.111562	-0.326979	-0.395826	-0.715444	-0.429746	-0.444018	-0.42384	-0.230017
Tceal8	1.10647	0.987198	-0.629365	-0.441883	-0.949582	0.110232	0.153581	-0.130724	0.126664	-0.332593
Tcf12	1.18444	1.16218	-0.994445	-0.657579	-0.0388	-0.825172	0.337108	0.397912	-0.686935	0.12129
Tcirg1	1.16446	1.318	0.610988	0.197304	-0.546319	-2.0403	0.018248	-0.102228	-0.471474	-0.148686
Tcn2	0.873629	1.23105	0.317447	0.014372	-0.707147	-1.23298	-0.268314	-0.10213	-0.161269	0.03534
Tcp11l1	1.07332	1.1255	0.359162	0.159663	-0.90661	-1.04543	-0.002188	0.403266	-0.672638	-0.494041
Tcta	0.938503	1.34868	-0.077376	0.3773	-0.551803	-1.00636	-0.056154	0.223013	-0.399575	-0.796234
Tdrkh	1.18892	0.996096	-0.972908	-0.726322	-0.843059	0.309419	0.593059	0.125558	-0.576866	-0.0939
Tead1	1.25805	1.35547	-0.003085	0.287594	-0.57458	-0.861166	-0.037487	-0.009405	-0.91649	-0.498898
Tec	1.30584	1.30368	-0.109915	-0.363059	-0.730313	-1.00566	-0.053008	-0.101962	-0.028093	-0.217512
Tesk1	1.45425	1.45997	-0.062196	-0.266498	-0.335471	-0.66431	-0.444198	-0.230615	-0.559258	-0.351674
Tfpi	1.67092	2.06787	-2.63315	-2.26963	-0.342612	1.04488	-0.196848	-0.433761	0.804916	0.287425
Tgoln1	0.88471	1.25665	-0.728897	-0.039506	-0.151275	-0.384629	0.088923	0.075185	-0.929715	-0.07145
Tgoln2	0.993766	1.08332	0.149369	-0.209625	-0.351985	-0.021995	0.109375	-1.96307	0.393967	-0.183127
Thoc7	1.00627	0.768566	-1.04154	-0.56222	-0.44464	-0.2222	0.35222	0.522406	-0.212241	-0.166621
Tiam2	1.28769	1.29926	-1.00928	-0.694728	-0.793973	0.505485	-0.218147	-0.060618	0.348243	-0.66394
Ticam1	1.58589	1.69698	-0.089584	-0.473315	-0.374291	-0.986635	-0.299497	0.080248	-0.411092	-0.728695
Tirap	0.858057	0.931411	0.066431	0.222606	-0.429575	-0.534596	-0.069489	0.402328	-1.12267	-0.324504
Tln1	2.58394	2.65372	-0.116038	-0.525095	-0.375565	-0.697531	-0.685734	-0.590634	-1.16568	-1.08138
Tlr4	1.53517	1.94368	-0.484172	-0.477232	-0.536587	-0.536587	-0.177066	-0.194033	-0.536587	-0.536587
Tm2d2	1.46315	1.42334	-0.076756	-0.551839	-0.181336	-0.515888	-0.120861	-0.702035	-0.060783	-0.67699
Tm9sf1	1.11222	1.18265	-0.075357	-0.189602	-0.185406	0.039733	-0.145431	-0.152165	-0.598407	-0.98824
Tm9sf3	1.55865	1.65685	-0.939202	-0.366804	-0.149733	-0.463386	0.227332	0.055186	-1.34485	-0.234048
Tmbim1	2.31954	2.6245	-0.453523	-0.229322	-0.615903	-1.00946	-0.769599	-0.400855	-0.87394	-0.591434
Tmcc2	1.87467	1.64837	-1.05564	-1.09783	-0.603294	-0.353872	-0.291504	-0.350225	0.042959	0.186364
Tmcc3	2.31691	2.41811	1.64668	1.63236	-1.37511	-1.93076	-1.37179	-1.28984	-0.641875	-1.40469
Tmed2	1.62131	1.69626	-0.954455	-0.667242	-0.650275	-0.543526	0.264905	0.313665	-0.687298	-0.393345
Tmed3	1.84678	1.95779	-0.687146	-0.416635	-1.17416	-0.089074	-0.596451	-0.003141	-0.207876	-0.63009
Tmed5	1.6542	1.65129	-0.238602	0.366348	-0.562454	-0.187849	-0.126661	-0.393567	-1.17835	-0.984357
Tmed7	1.09457	1.2243	-0.392804	-0.089185	0.128587	-0.166374	-0.135041	-0.391148	-1.01104	-0.261864
Tmeff2	1.88178	1.9603	-0.180286	0.00316	-0.959642	-0.886756	-0.106553	-0.493074	-0.804363	-0.414572
Tmem106b	1.33101	1.3489	-0.485623	0.228737	0.21397	-0.542633	-0.126415	-0.39622	-1.26525	-0.30647
Tmem120a	1.26067	0.949422	-0.101748	-0.158534	-0.447401	-0.901906	-0.283568	-0.137874	-0.183391	0.004331
Tmem127	1.59751	1.80283	-0.203174	-0.147603	-0.677758	-1.13634	-0.052039	-0.021376	-0.707016	-0.455033
Tmem129	1.13918	1.28385	0.107102	-0.004001	-0.853835	-0.396107	-0.145812	0.037674	-0.730774	-0.437274
Tmem159	1.35545	1.3382	-0.279925	-0.230203	-0.479085	-1.00048	-0.287708	0.162225	-0.258933	-0.319542
Tmem171	1.73697	1.23045	-0.085117	0.199092	-0.416596	-0.53296	-0.53296	-0.53296	-0.53296	-0.53296
Tmem173	2.52649	2.58062	-1.25487	-1.21937	0.831462	-0.10263	-0.530665	-1.31357	-0.396396	-1.12108
Tmem184b	1.62041	1.81386	0.139781	-0.132842	-0.952583	-0.744351	-0.149312	0.116291	-0.901646	-0.809605
Tmem198b	1.5643	1.58032	-0.395302	-0.595637	-0.775922	-0.518473	0.64104	-0.077189	-0.259847	-1.16329
Tmem200a	2.23334	2.27771	-0.193559	0.217595	-1.07519	-1.15925	-0.635187	-0.285831	-0.624193	-0.755438
Tmem263	1.55527	1.71328	-0.98894	-0.560128	-0.169505	-0.176772	-0.278778	-0.3995	-0.774161	0.079231
Tmem30a	1.34052	1.56133	-0.951464	-0.344939	-0.094206	-0.091907	0.074448	-0.17412	-0.868988	-0.450674
Tmem37	1.18483	1.21306	-0.745822	-1.09325	-0.165562	-0.220205	-0.096703	-1.57987	1.0212	0.482336
Tmem43	1.92797	1.92945	-0.617732	-0.803388	-0.831767	-0.892369	0.066985	-0.005207	-0.280141	-0.493804
Tmem47	0.674334	0.710255	0.325647	0.962419	-0.92881	-0.428966	0.336609	0.176442	-1.2876	-0.540328
Tmem50b	1.42361	1.34169	-1.1119	-1.08937	-0.775014	-3.9e-05	0.108543	-0.241153	0.378167	-0.034537
Tmem59	1.35045	1.56299	-0.332897	0.054389	-0.30795	-0.536264	0.029606	-0.100213	-0.994193	-0.725916
Tmem63a	2.05601	2.14242	-0.787499	-0.997708	-0.643297	-1.44549	-0.521318	-0.422781	0.51246	0.107208
Tmem64	1.00243	1.11234	0.67261	1.08587	-0.894828	-0.834382	0.202935	0.189017	-1.00662	-1.52937
Tmem70	1.63449	1.68873	-0.689801	-0.431084	-0.253549	-0.436913	0.209598	-0.41597	-0.486935	-0.818575
Tmem86a	1.04848	1.26945	0.20748	-0.195177	0.095233	-0.531291	-0.986024	-1.02649	0.403768	-0.285426
Tmem9b	1.31589	1.30518	-0.234234	-0.194747	-0.294303	-1.09362	-0.039354	0.195363	-0.772791	-0.187388
Tmsb4x	2.41684	2.35763	-0.903709	-0.796939	-1.11067	0.43842	-0.221411	-0.18847	-0.188384	-1.80331
Tmtc2	0.797146	1.29022	-0.2261	-0.348768	-0.656846	-0.592815	0.407185	0.743762	-0.585144	-0.828638
Tmtc4	1.11501	0.96857	-0.994786	-0.778993	-0.244241	-0.040679	0.321971	0.216037	-0.144742	-0.418144
Tnfaip3	1.51198	1.35548	0.125563	-0.286199	-0.43734	-0.970489	0.020524	-0.033788	-0.745206	-0.540534
Tnfrsf11a	1.96667	2.0339	-0.45153	-0.48792	-0.569299	-0.782736	-0.318357	-0.099686	-0.798781	-0.492263
Tnfrsf23	2.68066	2.84958	-0.629894	-0.679429	-0.735591	-0.792759	-0.320249	-0.692379	-0.97926	-0.70068
Tnik	1.55358	1.72118	-0.803579	-0.876532	-0.995006	-0.519515	0.108424	-0.071745	0.090162	-0.206966
Tnk2	1.94955	1.86456	0.38765	-0.058429	0.055503	-0.275903	-1.08115	-0.842191	-0.957818	-1.04177
Tnks1bp1	2.33326	2.36074	0.620621	0.190183	-0.541466	-1.5439	-0.768206	-0.413777	-1.22495	-1.01251
Tnmd	1.97082	3.64561	-0.702054	-0.702054	-0.702054	-0.702054	-0.702054	-0.702054	-0.702054	-0.702054
Tom1l2	0.986555	1.13779	0.52467	0.240299	-0.682688	-0.835819	-0.182242	-0.193659	-0.119756	-0.875156
Toporsos	0.274856	0.265344	0.163689	-0.206582	0.866162	0.421023	-0.463013	0.619114	1.46071	-3.4013
Tpbg	1.64316	1.49704	0.343499	0.331002	-1.36318	-0.114052	-0.121246	-0.190365	-0.711801	-1.31406
Tpcn1	0.877966	1.31882	-0.380068	-0.67026	0.268176	-0.270369	-0.066309	-0.005643	-0.845373	-0.226936
Tppp3	1.97663	2.15267	-0.493019	-0.690065	0.124857	-0.964463	-1.5156	-1.2616	0.143054	0.52753
Tpst2	1.3916	1.29586	-0.010959	-0.473627	-0.166788	-0.076074	-0.589667	-0.72451	-0.032571	-0.613265
Tradd	1.64138	1.52054	0.031833	-0.415091	0.285761	-1.24151	-0.235081	0.053565	-0.548086	-1.09332
Traf3	1.15587	1.20956	-0.071282	-0.19417	-0.87878	-0.028566	-0.394423	-0.006581	-0.202268	-0.589364
Traf5	2.23748	2.22513	-0.443565	-0.450921	-0.598323	-0.493962	-0.64924	-0.495863	-0.456463	-0.874279
Tram2	1.8688	2.07097	-0.462749	-0.628624	-0.436608	-0.720885	-0.550855	-0.191778	-0.291564	-0.656713
Trem2	1.66941	1.96192	-0.48407	-0.48407	-0.24284	-0.48407	-0.48407	-0.48407	-0.48407	-0.48407
Trim3	1.44199	1.52283	-0.481064	-0.804701	-0.634538	-0.853058	0.144177	-0.205207	-0.109532	-0.020895
Trim35	1.11435	1.12927	0.29465	0.203534	-0.101518	-0.652471	-0.162295	0.048997	-1.00761	-0.866907
Trim56	1.26012	1.31092	-0.016782	-0.14939	-0.928819	-1.52691	0.147021	-0.190361	0.150054	-0.055854
Triqk	1.1123	0.989938	-0.293142	-0.088156	-0.295806	-0.587389	-0.018289	0.313396	-1.40951	0.276657
Trmt2b	1.30663	0.761023	-0.492751	-1.0005	-0.351811	0.40431	0.095177	-0.123517	0.172672	-0.77123
Trnp1	2.62991	2.75614	-1.08238	-0.969951	-0.330393	-0.486107	-1.16381	-0.796057	-0.931297	0.373952
Trpv2	1.17212	1.33076	0.867784	0.520961	-0.7005	-0.370277	-0.56144	-0.925068	-0.268235	-1.0661
Tsc22d2	2.32216	2.54703	-0.445234	-0.371414	-0.535568	-0.78151	-0.593458	-0.664691	-1.11595	-0.361359
Tsc22d3	0.536335	0.75747	0.611942	0.470175	-0.359232	-1.33622	0.352499	0.200959	-0.274876	-0.959052
Tsc22d4	1.52441	1.50444	-0.720932	-1.16647	-0.132455	-0.404782	-0.247212	-0.0234	-0.083604	-0.249993
Tshz3	1.39716	1.29736	-0.697513	-0.769838	-0.582736	-0.692969	0.105936	0.527478	-0.670461	0.085584
Tsku	0.878108	1.24649	-0.635849	-0.887099	-0.765376	0.221372	-0.188726	-0.081456	0.627908	-0.415367
Tspan4	2.31224	2.06637	0.08121	-0.193199	-1.00227	-1.07345	-0.310531	-0.653235	-0.517166	-0.709973
Tspan9	1.25199	1.42084	-0.076954	-0.377877	-0.996924	-0.873735	0.010693	0.170042	0.075974	-0.604044
Ttc39c	1.12621	1.03852	-1.19034	-1.03456	-0.543227	0.6343	-0.086331	-0.484933	1.21713	-0.67677
Ttc9	2.25383	1.75362	-0.098264	-0.045048	-0.604605	-0.670751	-0.947386	-0.816262	-0.483439	-0.341692
Ttll11	1.5482	1.56701	-0.374525	-0.331009	-0.364893	-0.438028	-0.438028	-0.438028	-0.438028	-0.292676
Ttpal	1.37458	1.34672	-0.346792	-0.043663	-0.16323	-0.647919	-0.581962	-0.111713	-0.733769	-0.092263
Ttyh2	2.00217	2.22865	-0.74699	-1.03483	-0.523656	0.983925	-0.779935	-1.18738	-0.25447	-0.687481
Tuba1a	1.27023	1.36398	-0.97921	-1.12078	-1.67549	-0.256739	0.374912	0.368859	0.586758	0.067476
Tubb2a	1.78096	1.97268	-0.897406	-1.78842	-1.14793	0.548766	0.297196	0.186205	0.221063	-1.17312
Tusc1	0.909057	0.905655	0.160342	-0.137902	-0.789912	0.241366	0.135391	-0.174872	0.161483	-1.41061
Txndc15	1.17789	1.18453	0.13911	0.039442	-0.381153	-0.389705	0.145265	0.069542	-1.08479	-0.900133
Txndc5	1.70388	1.82671	-0.353804	-0.604016	-0.963774	-0.945353	-0.020006	-0.015461	0.055904	-0.684076
Uba6	1.31136	1.49692	-1.43022	-0.793009	-0.088	0.106891	-0.218033	-0.518976	-0.254647	0.387713
Ubc	1.96498	1.68115	-0.61819	-1.53884	0.379445	-0.146251	-1.02973	-1.22328	0.290838	0.239873
Ube2e3	0.926378	0.756089	0.023193	0.333933	-0.492536	-0.452566	0.604018	0.408405	-1.45752	-0.649393
Ube2g2	1.28837	1.34975	0.329164	0.107925	-0.906474	-0.698257	-0.437171	-0.162691	-0.226686	-0.643926
Ube2h	1.03226	1.30349	-0.651172	-0.637071	-1.05983	-0.579828	0.369337	0.385366	-0.03132	-0.131235
Ube2ql1	1.34514	0.926299	-0.743992	-0.862231	-0.566204	-0.691735	0.049103	0.410611	-0.380108	0.513118
Ube2r2	1.37202	1.28897	-0.576197	-0.430376	-0.195405	-0.446363	-0.184613	0.097826	-0.850919	-0.074946
Ube2w	1.24067	1.24877	-0.782378	-0.219252	-0.069	-0.11178	0.002273	-0.49108	-0.694975	-0.123244
Ubtd1	1.69215	1.69647	-0.303138	-0.737643	-0.244458	-1.45825	-0.577	-0.256096	-0.191259	0.379219
Uckl1	0.837182	0.801685	0.505041	0.318045	-0.734754	-1.20878	0.127971	0.305613	-0.737554	-0.214446
Ucn2	1.22194	1.65653	-0.338485	-0.458837	-0.320023	-0.458837	0.074228	-0.458837	-0.458837	-0.458837
Ufsp2	1.0425	0.90459	-0.195922	0.168542	-0.502109	0.216653	-0.368063	-0.410953	0.208497	-1.06374
Ugcg	1.50513	1.53787	-0.86319	-0.290205	-0.59755	-0.181556	0.04096	0.072821	-0.662842	-0.561445
Ugp2	1.28283	1.23667	-1.02446	-0.580948	-0.429396	-0.176697	0.648656	0.54025	-0.966705	-0.530203
Ulbp1	1.49834	1.59897	-0.352829	-0.210339	-0.515768	-0.387726	-0.256961	-0.085133	-0.773985	-0.514562
Umad1	1.35487	1.283	-0.542459	-0.404043	-0.311592	-0.410375	-0.403341	-0.326816	-0.819314	0.580074
Unc93b1	0.944103	1.08439	0.234472	0.200375	-0.482161	-0.988219	-0.370005	0.275337	-0.367287	-0.531003
Uprt	1.07734	1.31163	0.259338	0.43233	-0.483858	0.362718	-0.522352	-0.915539	-1.28465	-0.23696
Urgcp	1.14634	0.99379	-0.173936	-0.582396	-1.48956	0.002202	-0.079831	0.210564	0.445051	-0.472229
Usp25	1.35173	1.1599	-0.955743	-0.666913	-0.843047	-0.65479	0.402551	-0.047296	0.215204	0.038402
Usp46	1.13084	1.09802	-1.37431	-0.878545	-0.341101	0.01876	-0.172883	0.116066	0.080143	0.323006
Usp47	1.29141	1.2153	-0.807197	-0.252222	-0.358732	-0.497779	0.183305	0.135831	-0.730488	-0.179428
Utrn	0.831462	1.10506	0.092917	0.167067	-1.21816	-0.721454	-0.046617	-0.000748	-0.136011	-0.073512
Uts2b	2.69965	2.64393	-0.435387	-0.553324	-0.725812	-0.725812	-0.725812	-0.725812	-0.725812	-0.725812
Vamp5	2.4683	2.15681	-0.538156	-0.397265	-0.649428	-0.720012	-0.464276	-0.255997	-0.799988	-0.799988
Vamp8	1.59339	1.26706	-0.051795	-0.30576	-0.257968	-0.652453	-0.402593	-0.575989	-0.024599	-0.589288
Vasn	1.74904	1.70825	-0.183983	-0.500083	-0.806162	-1.17253	-0.123121	0.292046	-0.672863	-0.290594
Vasp	1.46691	1.43778	0.2064	-0.224334	0.088584	-0.550321	-0.485579	-0.463621	-0.816662	-0.659155
Vat1	1.77789	1.70787	0.315849	-0.070983	0.225711	-0.844816	-0.477869	-0.442106	-1.21923	-0.972324
Vax2	1.20608	0.652888	-0.471586	-0.275308	0.124286	-0.777877	0.154401	0.616705	-1.0917	-0.137879
Vimp	1.06196	1.21904	0.04912	0.082987	-0.788018	-0.758439	0.455769	0.009213	-0.547656	-0.783972
Vmp1	1.20257	1.23752	-0.351022	0.202955	-0.819953	-0.19897	0.010059	0.112451	-0.449122	-0.946496
Vti1b	1.31596	1.2147	-0.728064	-0.222385	-0.568824	-0.545161	-0.240357	0.042955	0.081743	-0.350565
Wdfy1	0.339873	0.647284	0.617631	0.226727	-0.193686	-1.39259	0.194094	0.567615	-0.636345	-0.370608
Wnt16	0.797638	1.46889	-0.330117	-0.365771	-0.502777	-0.424198	0.554254	-0.040611	-0.578652	-0.578652
Wnt2b	1.69706	2.1705	-0.35153	-0.461268	-0.536903	-0.487884	-0.203414	-0.78708	-0.564965	-0.474515
Wnt9a	1.00469	1.58609	0.918212	0.641127	-0.99727	-1.54261	-0.373251	-0.091544	-0.973881	-0.171568
Wsb2	2.01234	1.97028	-0.065364	-0.329156	0.568671	-0.579538	-1.40951	-1.34395	-0.491746	-0.332027
Wwc2	2.11014	2.13662	-0.028925	-0.209823	0.099423	-0.386911	-0.855579	-0.952448	-0.967957	-0.944537
Wwtr1	1.50902	1.55414	0.542613	0.687878	-0.564594	-1.19374	-0.054484	-0.102117	-1.2701	-1.10862
Xist	3.72944	-1.90831	-0.125066	0.014266	-0.14193	-0.029784	-0.764266	-0.609068	0.080826	-0.246107
Xlr	-0.482703	1.40172	-0.650008	-0.512631	-0.569164	0.383552	0.017981	-0.032614	0.898464	-0.454594
Xpr1	1.02068	1.12441	-1.04476	-0.748083	-0.048738	0.014404	-0.032298	0.040669	-0.360394	0.0341
Ybx3	1.04082	0.741987	0.216595	-0.049216	0.053328	0.467353	-0.651873	-0.700515	-0.157427	-0.961048
Ypel5	1.16331	1.39387	-0.403621	0.113414	-0.113723	-0.511168	-0.490253	-0.356681	-0.631957	-0.163184
Zbtb20	0.952888	1.56115	-0.089672	-0.235609	-0.675499	-0.854746	0.244529	-0.677229	-0.142459	-0.083351
Zbtb7a	1.3058	1.32976	0.358294	-0.034344	-0.00542	-0.285072	-0.578892	-0.414496	-0.921585	-0.754038
Zbtb7b	1.61333	1.49259	0.118121	-0.127544	-0.928963	-0.218175	-0.213041	-0.565181	-0.182983	-0.988156
Zdhhc1	1.27941	1.41863	-0.237408	-0.1651	-0.401896	-0.900211	-0.579313	0.260417	-0.7304	0.055878
Zdhhc14	1.37323	1.65835	-0.613098	-0.496453	-0.45844	-0.476745	-0.363839	-0.648975	-0.232641	0.258608
Zdhhc20	1.24635	1.44993	-0.609571	-0.150739	-0.426649	-0.397524	0.174863	-0.042852	-0.835133	-0.408677
Zdhhc8	1.17647	1.44219	0.026192	-0.291414	-0.129733	-0.438758	-0.354625	-0.214142	-0.714179	-0.502006
Zdhhc9	1.16999	1.42784	-0.036662	0.180449	-1.58962	-0.463417	-0.125249	-0.240625	0.236964	-0.559668
Zfhx3	1.68244	1.76863	-0.227371	-0.266684	-0.346198	-1.45365	-0.483032	-0.183557	-0.443541	-0.04704
Zfp275	0.951191	1.14048	-1.24544	-0.941056	-0.739697	-0.058877	0.115447	0.059822	0.484964	0.233157
Zfp36	1.36799	1.71018	-0.01331	0.027146	-0.086449	-0.98558	-0.598272	-0.214609	-0.251935	-0.955156
Zfp385a	0.851478	1.16696	0.301587	-0.022454	-1.01842	-1.0896	0.438221	0.329384	-0.51302	-0.44414
Zfp46	1.23868	1.40982	-0.373509	-0.358976	-0.808472	-0.355249	0.29416	0.464876	-0.618935	-0.892396
Zfp52	1.64246	1.44546	-0.162657	0.038382	-0.019919	-0.62894	-0.227091	-0.992695	-0.926659	-0.168336
Zfp524	1.19643	0.573971	0.267547	-0.096103	0.119604	-0.337819	-1.1484	0.133276	0.225825	-0.934328
Zfp637	1.12224	0.910365	-0.204275	-0.679626	-0.59033	0.037436	-0.47073	0.624829	0.314846	-1.06475
Zfp651	1.62047	1.88348	-0.205905	-0.542528	-0.81853	-1.10843	-0.092591	-0.011075	-0.478828	-0.246061
Zfp672	1.1578	1.32698	-0.33905	-0.36361	-0.902951	0.350964	-0.465453	-0.294365	0.038894	-0.509206
Zfp771	0.926207	1.02296	-0.196741	-0.900058	-1.07903	-0.32039	0.216457	0.449731	0.223208	-0.342336
Zfp800	0.983853	1.0895	-1.01778	-0.509151	-0.024969	-0.231823	-0.138808	-0.012243	-0.3268	0.188218
Zfp827	1.24522	1.13617	-0.238488	-0.378438	-0.411697	-0.929343	-0.147245	-0.085802	-0.396375	0.205996
Zfpm2	1.76256	1.84232	0.319821	0.352216	-1.27436	-0.918103	0.124148	-0.291958	-0.865366	-1.05128
Zhx2	1.07812	1.00866	0.883457	0.541041	-0.685248	-1.08623	0.043219	0.325028	-1.24315	-0.864892
Znfx1	0.955057	1.082	-0.738585	-0.943881	-0.122946	0.004954	-0.460131	-0.327064	0.428431	0.122167
Zswim8	1.04222	1.11859	0.791218	0.420089	-0.270919	-1.38162	-0.062627	0.339773	-1.427	-0.569717
Zzef1	1.286	1.46873	0.046826	0.039357	-0.436262	-0.425148	-0.514388	-0.379743	-0.350189	-0.735179

## Sheet: 7
Gene symbol	MEF_WT	MEF_KO	iPS_WT	iPS_WT	iPS_KO	iPS_KO	EB_WT	EB_WT	EB_KO	EB_KO
1810011O10Rik	0.734964	1.28972	-1.13471	-0.899689	-1.04609	-0.526655	0.849243	1.37925	-0.045681	-0.600358
2310022B05Rik	2.27638	2.51045	-0.784301	-1.0542	-0.386616	-1.47513	-0.034966	0.158833	-0.768681	-0.441769
2510009E07Rik	1.5488	1.62552	-0.838323	-0.839481	-0.832545	-0.818773	0.832421	0.592405	-0.878237	-0.391791
2700081O15Rik	0.831562	1.05903	-0.780348	-1.11013	-0.983356	-0.233801	0.879491	0.866396	-0.089927	-0.438916
4930402H24Rik	2.68226	2.80238	-0.304856	-0.280798	-1.4518	-1.06718	-0.01174	-0.143791	-0.9909	-1.23358
5031439G07Rik	1.59392	1.40046	-0.164116	-0.453496	-0.707059	-1.33983	0.107336	0.403432	-0.838107	-0.002539
6430411K18Rik	1.05011	1.94204	0.790561	1.06436	-2.41952	-2.12674	1.01611	1.55051	-0.447927	-2.41952
9230105E05Rik	1.69418	1.6584	-0.974135	-0.983526	-0.655253	-0.917912	1.44244	0.850334	-1.04611	-1.06841
9430020K01Rik	1.66162	1.52385	-0.544543	-0.511419	-1.61417	-0.77221	0.824289	0.903267	-0.539446	-0.931247
9530068E07Rik	2.35511	2.59426	-0.743995	-0.807225	-1.59417	-0.75239	0.62423	0.827532	-1.18966	-1.31369
Abca5	1.53824	1.84096	-0.504968	-0.108833	-1.22351	-0.564674	0.503323	0.558963	-0.969785	-1.06972
Abracl	2.22378	1.81274	-0.696891	-0.42455	-1.71995	-0.675674	0.668753	0.416819	-0.518779	-1.08625
Acvr1	1.81971	1.86686	-0.74678	-0.435371	-0.855585	-1.015	0.508217	0.193635	-0.703009	-0.632681
Acvrl1	1.66769	1.77162	-0.790404	-1.20013	-0.576148	-1.49332	1.20192	1.76534	-1.18077	-1.16579
Adam10	1.96433	2.06923	-1.56262	-1.0962	-0.464006	-0.307418	0.247258	0.327319	-0.740088	-0.437815
Adamts2	0.924416	0.913491	-0.781817	-0.868725	-0.756516	-0.957441	1.58232	1.73594	-1.06002	-0.731651
Adamts6	2.72039	2.92434	-1.00339	-1.03185	-1.19144	-1.44661	0.115551	0.214395	-0.697654	-0.603731
Adcy6	2.25925	2.43558	-0.267078	-0.384513	-1.8284	-1.56869	0.678912	0.940499	-0.998126	-1.26743
Adm	2.3423	2.77197	-0.657389	-1.05394	-2.68477	-2.50907	0.531569	0.498507	0.024342	0.736487
Ahnak	2.52701	2.90526	0.027843	0.172064	0.346528	-2.03655	0.749254	0.720189	-3.86539	-1.5462
Aif1l	0.94084	0.796247	0.484745	0.151992	-2.26571	-0.914617	0.436805	0.612832	0.671826	-0.914959
Airn	1.25023	1.59706	-1.42761	-1.21225	-1.108	-0.785142	2.23265	1.89576	-1.42761	-1.0151
Ak3	0.952347	0.805992	-0.044965	0.360092	-0.178996	-1.34301	0.773117	0.85789	-1.74343	-0.439036
Akt1	2.70382	2.66543	-0.603063	-1.06721	-1.51736	-1.44154	0.349282	0.478755	-0.771263	-0.79686
Alcam	2.14147	2.16239	0.356057	0.599458	-1.52056	-1.12237	0.217981	0.01676	-1.45757	-1.39361
Aldh1a3	1.39706	0.647898	-0.563028	-0.478346	-0.500214	-0.675077	0.570506	0.970977	-0.815201	-0.554573
Aldh1l2	1.74049	1.90301	0.913584	1.13567	-0.749919	-1.36143	0.053044	-0.125073	-2.00566	-1.50371
Amfr	1.73048	1.76436	0.24034	0.275037	-0.740027	-1.72281	0.040356	0.088202	-0.877901	-0.798045
Amotl1	1.79657	1.77884	0.656523	0.532845	-1.08983	-1.71657	0.108556	0.308198	-1.15901	-1.21613
Ankrd50	1.8575	1.91724	-0.762394	-0.501178	-1.10231	-0.909501	0.260947	0.319773	-0.985983	-0.094093
Ankrd52	2.12057	2.19899	-0.142285	-0.45728	-0.979601	-0.981895	-0.105966	-0.11517	-0.544455	-0.992907
[truncated: 564 more rows]

## Sheet: 8
Gene symbol	MEF_WT	MEF_KO	iPS_WT	iPS_WT	iPS_KO	iPS_KO	EB_WT	EB_WT	EB_KO	EB_KO
[truncated: 350 more rows]
